# Supplementary material for: Patterns of Subnet Usage Reveal Distinct Scales of Regulation in the Transcriptional Regulatory Network of Escherichia coli
Source: PLoS Comput Biol. 2010 Jul 1;6(7):e1000836. doi: 10.1371/journal.pcbi.1000836 (PMC2895633; doi:10.1371/journal.pcbi.1000836)
Supplement: Text S2 — The file contains all 117 subnets used in our study, derived from RegulonDB 6.3. The first gene in each line represents the root node of the respective subnet. (0.05 MB TXT) [file pcbi.1000836.s002.txt]

################################################################################
# Supporting information S2 for the manuscript
# Patterns of subnet usage reveal distinct scales of regulation in the transcriptional regulatory network of Escherichia coli
# by
# Carsten Marr, Fabian J. Theis, Larry S. Liebovitch, Marc-Thorsten H�tt
#
# the file contains all 117 subnets used in our study, derived from RegulonDB 6.3.
# the first gene in each line represents the root node of the respective subnet.
#
# � march 2 2010 carsten marr 
# carstenmarr@googlemail.com
################################################################################


agaR,agaA,agaB,agaC,agaD,agaI,agaS,agaV,agaW,kbaY,kbaZ
allR,allA,allB,allC,allD,allS,gcl,glxK,glxR,hyi,ybbV,ybbW,ybbY,ylbA
appY,appA,appB,appC,hyaA,hyaB,hyaC,hyaD,hyaE,hyaF,yccB
araC,araA,araB,araD,araE,araF,araG,araH,araJ
arcA,aceA,aceB,aceE,aceF,aceK,ackA,acnA,acnB,acrE,acrF,adhE,adiA,adrA,aer,aidB,alaT,alaU,alaV,aldA,ampC,amtB,ansB,appA,appB,appC,appY,argK,aroA,asnB,aspA,bcsB,bcsZ,bdm,betA,betB,betI,betT,bglB,bglF,bglG,bglJ,bolA,cadA,cadB,cadC,caiA,caiB,caiC,caiD,caiE,caiF,caiT,ccmA,ccmB,ccmC,ccmD,ccmE,ccmF,ccmG,ccmH,cheB,cheR,cheY,cheZ,chiA,chpA,chpR,csgA,csgB,csgC,csgD,csgE,csgF,csgG,csiD,csiE,cspD,cydA,cydB,cydC,cydD,cyoA,cyoB,cyoC,cyoD,cyoE,cysA,cysG,cysM,cysP,cysU,cysW,dacC,dadA,dadX,dctA,dcuA,dcuB,dcuC,dcuR,dcuS,degP,dmsA,dmsB,dmsC,dmsD,dppA,dppB,dppC,dppD,dppF,dps,emrK,emrY,entF,fabZ,fadA,fadB,fadD,fadE,fadI,fadJ,fadL,fdhF,fdnG,fdnH,fdnI,fecA,fecB,fecC,fecD,fecE,feoA,feoB,fepE,fes,fhlA,fimA,fimB,fimC,fimD,fimE,fimF,fimG,fimH,fimI,fixA,fixB,fixC,fixX,flgA,flgB,flgC,flgD,flgE,flgF,flgG,flgH,flgI,flgJ,flgM,flgN,flhA,flhB,flhCflhD,flhE,fliA,fliC,fliD,fliE,fliF,fliG,fliH,fliI,fliJ,fliK,fliL,fliM,fliN,fliO,fliP,fliQ,fliR,fliS,fliT,fliY,fliZ,fnr,focA,focB,frdA,frdB,frdC,frdD,ftsA,ftsZ,fumA,fumB,fumC,gabD,gabP,gabT,gadA,gadB,gadC,gadE,gadW,gadX,galE,galK,galM,galT,gapC_1,gapC_2,garK,garL,garP,garR,gatA,gatB,gatC,gatD,gatY,gatZ,gcvH,gcvP,gcvT,glcA,glcB,glcD,glcE,glcF,glcG,glnK,glpA,glpB,glpC,glpD,glpQ,glpT,gltA,gltB,gltD,gltF,gltI,gltJ,gltK,gltL,gltT,gltU,gltV,gltW,gnd,gspA,gspB,gspC,gspD,gspE,gspF,gspG,gspH,gspI,gspJ,gspK,gspL,gspM,gspO,gutM,gutQ,hchA,hcp,hcr,hdeA,hdeB,hdeD,hemA,hemL,hha,hisJ,hisM,hisP,hisQ,hlpA,hlyE,hmp,hns,hyaA,hyaB,hyaC,hyaD,hyaE,hyaF,hybA,hybB,hybC,hybD,hybE,hybF,hybG,hybO,hycA,hycB,hycC,hycD,hycE,hycF,hycG,hycH,hycI,hydN,hyfA,hyfB,hyfC,hyfD,hyfE,hyfF,hyfG,hyfH,hyfI,hyfJ,hyfR,hypA,hypB,hypC,hypD,hypE,hypF,icd,ileT,ileU,ileV,ilvA,ilvD,ilvE,ilvG_1,ilvG_2,ilvH,ilvI,ilvL,ilvM,iraD,iraP,katG,kbl,lacA,lacY,lacZ,lamB,leuA,leuB,leuC,leuD,leuL,leuO,lhgO,livF,livG,livH,livJ,livK,livM,lldD,lldP,lldR,lon,lpd,lpxA,lpxD,lrp,lysU,malE,malF,malG,malK,malM,malP,malQ,malS,malT,malZ,mdh,mdtE,mdtF,mglA,mglB,mglC,micF,moaA,moaB,moaC,moaD,moaE,moeA,moeB,mukB,mukE,mukF,napA,napB,napC,napD,napF,napG,napH,narG,narH,narI,narJ,narK,narL,narX,ndh,nhaA,nhaR,nikA,nikB,nikC,nikD,nikE,nikR,nirB,nirC,nirD,norV,norW,nrdD,nrdG,nrfA,nrfB,nrfC,nrfD,nrfE,nrfF,nrfG,nuoA,nuoB,nuoC,nuoE,nuoF,nuoG,nuoH,nuoI,nuoJ,nuoK,nuoL,nuoM,nuoN,ompC,ompF,ompW,ompX,oppA,oppB,oppC,oppD,oppF,osmB,osmC,osmY,pdhR,pepD,pepT,pflB,pgaA,pgaB,pgaC,pgaD,pheM,phoU,pitA,ppdA,ppdB,ppdC,prfA,prmC,proV,proW,proX,pstA,pstB,pstC,pstS,ptsG,purA,purM,purN,rcsArcsB,recC,relA,rhaT,rimM,rnpB,rplB,rplC,rplD,rplM,rplP,rplS,rplT,rplV,rplW,rpmC,rpoS,rpsC,rpsI,rpsJ,rpsP,rpsQ,rpsS,rrfA,rrfB,rrfC,rrfD,rrfE,rrfF,rrfG,rrfH,rrlA,rrlB,rrlC,rrlD,rrlE,rrlG,rrlH,rrsA,rrsB,rrsC,rrsD,rrsE,rrsG,rrsH,rutA,rutB,rutC,rutD,rutE,rutF,rutG,scpA,scpB,scpC,sdaA,sdhA,sdhB,sdhC,sdhD,serA,serC,smtA,sodA,sodB,sra,srlA,srlB,srlD,srlE,srlR,sroC,ssb,ssuA,ssuB,ssuC,ssuD,ssuE,stpA,sucA,sucB,sucC,sucD,tap,tar,tdcA,tdcB,tdcC,tdcD,tdcE,tdcF,tdcG,tdh,thrV,tomB,torA,torC,torD,tpx,treB,treC,trmD,ubiA,ubiC,upp,uraA,uvrA,uxaA,uxaC,wcaA,wcaB,wza,wzb,wzc,xdhA,xdhB,xdhC,xylA,xylB,xylF,xylG,xylH,xylR,ybaS,ybaT,ybdZ,ycaC,yccB,ycgR,ychO,yciE,yciF,yciG,ydeA,ydhT,ydhU,ydhV,ydhW,ydhX,ydhY,yeaR,yecR,yeiL,yfiD,ygbA,ygbK,ygdB,yhiD,yhjA,yhjH,yjbE,yjbF,yjbG,yjbH,yjjP,yjjQ,ynfE,ynfF,ynfG,ynfH,yoaG,yqjI,ysgA,ytfE
argP,aldA,argO,dapB,dnaA,dnaN,guaA,guaB,nrdA,nrdB,polA,recF,rpoH
argR,argA,argB,argC,argD,argE,argF,argG,argH,argI,artI,artJ,artM,artP,artQ,astA,astB,astC,astD,astE,carA,carB,gltB,gltD,gltF,hisJ,hisM,hisP,hisQ,infB,metY,nusA,pnp,rbfA,rpsO,truB,yhbC
atoC,atoA,atoB,atoD,atoE
baeR,acrD,baeS,mdtA,mdtB,mdtC,mdtD,spy,ycaC
birA,bioA,bioB,bioC,bioD,bioF
caiF,caiA,caiB,caiC,caiD,caiE,caiT,fixA,fixB,fixC,fixX
cbl,ssuA,ssuB,ssuC,ssuD,ssuE,tauA,tauB,tauC,tauD
cdaR,garD,garK,garL,garP,garR,gudD,gudP,gudX,rnpB
chbR,chbA,chbB,chbC,chbF,chbG
cpxR,acrD,adrA,aroG,bacA,baeR,baeS,cheA,cheW,cpxA,cpxP,csgA,csgB,csgC,csgD,csgE,csgF,csgG,degP,dsbA,dsbC,efeU_1,efeU_2,fabZ,ftnB,hha,hlpA,iraP,lpxA,lpxD,mdtA,mdtB,mdtC,mdtD,motA,motB,ompC,ompF,pepD,ppiA,ppiD,psd,rdoA,rpoE,rpoH,rseA,rseB,rseC,smpA,spy,tomB,tsr,ung,ycaC,yccA,ycfS,ydeH,yebE,yidQ,yjeP,yqjA,yqjB
crp,aceA,aceB,aceE,aceF,aceK,acnA,acnB,acrA,acrB,acrE,acrF,acs,actP,adhE,adiA,adrA,aer,agaA,agaV,agaW,agp,ahpC,ahpF,aidB,alaT,alaU,alaV,alaW,alaX,aldA,aldB,ampC,amtB,ansB,apaG,apaH,appA,appB,appC,appY,araA,araB,araC,araD,araE,araF,araG,araH,araJ,argG,argT,argU,argW,argX,aroA,aslB,asnA,asnB,asnC,aspA,aspV,astA,astB,astC,astD,astE,bdm,bglB,bglF,bglG,bglJ,bolA,cadA,cadB,cadC,caiA,caiB,caiC,caiD,caiE,caiF,caiT,carA,carB,cbl,ccmA,ccmB,ccmC,ccmD,ccmE,ccmF,ccmG,ccmH,cdd,chbA,chbB,chbC,chbF,chbG,chbR,chiA,chpA,chpR,cirA,codA,codB,cpdB,crr,csgA,csgB,csgC,csgD,csgE,csgF,csgG,csiD,csiE,cspD,cspI,cstA,cvpA,cyaA,cyaR,cydA,cydB,cyoA,cyoB,cyoC,cyoD,cyoE,cysA,cysG,cysM,cysP,cysU,cysW,cytR,dacC,dadA,dadX,dctA,dctR,dcuA,dcuB,dcuR,ddpA,ddpB,ddpC,ddpD,ddpF,ddpX,degP,deoA,deoB,deoC,deoD,dgsA,dksA,dmsA,dmsB,dmsC,dps,dsdA,dsdX,dusB,ebgA,ebgC,ecnB,entA,entB,entC,entD,entE,entF,entH,entS,envZ,epd,exbB,exbD,exuT,fabZ,fadA,fadB,fadD,fadL,fbaA,feaB,feaR,fecA,fecB,fecC,fecD,fecE,fecI,fecR,feoA,feoB,fepA,fepB,fepC,fepD,fepE,fepG,fes,fhuA,fhuB,fhuC,fhuD,fhuE,fhuF,fimA,fimB,fimC,fimD,fimE,fimF,fimG,fimH,fimI,fis,fiu,fixA,fixB,fixC,fixX,flgA,flgB,flgC,flgD,flgE,flgF,flgG,flgH,flgI,flgJ,flgM,flgN,flhA,flhB,flhCflhD,flhE,fliA,fliC,fliD,fliE,fliF,fliG,fliH,fliI,fliJ,fliK,fliL,fliM,fliN,fliO,fliP,fliQ,fliR,fliS,fliT,fliY,fliZ,flu,flxA,focA,focB,fpr,frdA,frdB,frdC,frdD,ftsA,ftsZ,fucA,fucI,fucK,fucO,fucP,fucR,fucU,fumA,fumB,fumC,fur,gabD,gabP,gabT,gadA,gadB,gadC,gadE,gadW,gadX,galE,galK,galM,galP,galR,galS,galT,gapA,garK,garL,garP,garR,gatA,gatB,gatC,gatD,gatY,gatZ,gcd,gcvH,gcvP,gcvT,gdhA,glcA,glcB,glcC,glcD,glcE,glcF,glcG,glgA,glgC,glgP,glgS,glmS,glmU,glnA,glnB,glnG,glnH,glnK,glnL,glnP,glnQ,glnU,glnV,glnW,glnX,glpA,glpB,glpC,glpD,glpE,glpF,glpG,glpK,glpQ,glpR,glpT,glpX,gltA,gltB,gltD,gltF,gltI,gltJ,gltK,gltL,gltT,gltU,gltV,gltW,glyA,glyT,glyU,gnd,gntK,gntP,gntT,gntU,gntX,gor,gpmA,grpE,grxA,gspA,gspB,gspC,gspD,gspE,gspF,gspG,gspH,gspI,gspJ,gspK,gspL,gspM,gspO,guaA,guaB,gutM,gutQ,gyrA,gyrB,hchA,hdeA,hdeB,hdeD,hemH,hemL,hflD,hha,hisJ,hisM,hisP,hisQ,hisR,hlpA,hlyE,hmp,hns,hpt,hupAhupB,hyaA,hyaB,hyaC,hyaD,hyaE,hyaF,hydN,hyfA,hyfB,hyfC,hyfD,hyfE,hyfF,hyfG,hyfH,hyfI,hyfJ,hyfR,hypF,idnD,idnK,idnO,idnR,idnT,ileT,ileU,ileV,ilvA,ilvB,ilvD,ilvE,ilvG_1,ilvG_2,ilvH,ilvI,ilvL,ilvM,ilvN,inaA,infB,iraP,ivbL,katE,katG,kbaZ,kbl,ksgA,lacA,lacY,lacZ,lamB,leuA,leuB,leuC,leuD,leuL,leuO,leuP,leuQ,leuT,leuV,leuW,leuX,lhgO,livF,livG,livH,livJ,livK,livM,lon,lpd,lpxA,lpxD,lrp,lsrA,lsrB,lsrC,lsrD,lsrF,lsrG,lsrK,lsrR,lysT,lysU,lysV,lysW,lyxK,malE,malF,malG,malI,malK,malM,malP,malQ,malS,malT,malX,malY,malZ,manX,manY,manZ,maoC,marA,marB,marR,mazG,mdh,mdtE,mdtF,melA,melB,melR,metA,metB,metC,metE,metF,metH,metI,metJ,metK,metL,metN,metQ,metR,metT,metU,metY,mglA,mglB,mglC,mhpA,mhpB,mhpC,mhpD,mhpE,mhpF,micF,mioC,mltF,mnmG,mntH,modA,modB,modC,mpl,msrA,mtlA,mtlD,mtlR,mtr,mukB,mukE,mukF,nac,nagA,nagB,nagC,nagD,nagE,nanA,nanC,nanE,nanK,nanM,nanT,napA,napB,napC,napD,napF,napG,napH,narG,narH,narI,narJ,narK,ndh,nfo,nfsB,nfuA,nhaA,nhaR,nirB,nirC,nirD,nmpC,nohA,nrdA,nrdB,nrdE,nrdF,nrdH,nrdI,nrfA,nrfB,nrfC,nrfD,nrfE,nrfF,nrfG,nuoA,nuoB,nuoC,nuoE,nuoF,nuoG,nuoH,nuoI,nuoJ,nuoK,nuoL,nuoM,nuoN,nupC,nupG,nusA,ompA,ompC,ompF,ompR,omrA,omrB,oppA,oppB,oppC,oppD,oppF,osmB,osmC,osmE,osmY,oxyR,paaA,paaB,paaC,paaD,paaE,paaF,paaG,paaH,paaI,paaJ,paaK,pdhR,pdxA,pepD,pflB,pgaA,pgaB,pgaC,pgaD,pgk,pgm,pheU,pheV,pncB,pnp,potF,potG,potH,potI,poxB,ppdA,ppdB,ppdC,ppiA,pqiA,pqiB,proK,proL,proM,proP,proV,proW,proX,prpB,prpC,prpD,prpE,prpR,prs,psiE,ptsG,ptsH,ptsI,purA,purB,purC,purD,purE,purF,purH,purK,purL,purM,purN,purR,putA,putP,pyrC,pyrD,queA,rbfA,rbsA,rbsB,rbsC,rbsD,rbsK,rbsR,rcnA,rcnR,rcsArcsB,recC,relA,rhaA,rhaB,rhaD,rhaR,rhaS,rhaT,rnpB,rob,rpoH,rpoS,rpsO,rrfA,rrfB,rrfC,rrfD,rrfE,rrfF,rrfG,rrfH,rrlA,rrlB,rrlC,rrlD,rrlE,rrlG,rrlH,rrsA,rrsB,rrsC,rrsD,rrsE,rrsG,rrsH,rutA,rutB,rutC,rutD,rutE,rutF,rutG,ryhB,sdaA,sdhA,sdhB,sdhC,sdhD,seqA,serA,serC,serT,serX,sfsA,sgbE,sgbH,sgbU,slp,smtA,sodA,sodB,sohB,speA,speB,speC,spf,sra,srlA,srlB,srlD,srlE,srlR,sroC,ssuA,ssuB,ssuC,ssuD,ssuE,stpA,sucA,sucB,sucC,sucD,sufA,sufB,sufC,sufD,sufE,sufS,tam,tauA,tauB,tauC,tauD,tdcA,tdcB,tdcC,tdcD,tdcE,tdcF,tdcG,tdh,tfaQ,thrT,thrU,thrV,thrW,tnaA,tnaB,tnaC,tolC,tomB,tonB,topA,tppB,tpr,treB,treC,trg,trmA,truB,trxA,trxC,tsx,tufB,tyrP,tyrT,tyrU,tyrV,ubiG,ubiX,udp,ugpA,ugpB,ugpC,ugpE,ugpQ,uhpT,uidA,uidB,uidC,ulaA,ulaB,ulaC,ulaD,ulaE,ulaF,uof,uxaA,uxaB,uxaC,uxuA,uxuB,uxuR,valT,valU,valX,valY,wcaA,wcaB,wza,wzb,wzc,xseA,xylA,xylB,xylF,xylG,xylH,xylR,ybaO,ybaS,ybaT,ybdZ,ybiS,yccB,ycgR,ychH,yciE,yciF,yciG,ydfN,yeaG,yeaH,yecR,yeiA,yeiL,yeiT,yfiD,ygaC,ygbK,ygdB,ygiA,ygiB,ygiC,ygjG,yhbC,yhcH,yhdW,yhdX,yhdY,yhdZ,yhfA,yhhY,yhiD,yhjA,yhjH,yiaJ,yiaK,yiaL,yiaM,yiaN,yiaO,yjbE,yjbF,yjbG,yjbH,yjcH,yjjP,yjjQ,ynfK,zinT,zraP,zraR,zraS,zwf
csgD,adrA,csgA,csgB,csgC,csgE,csgF,csgG,iraP,pepD
csiR,csiD,gabD,gabP,gabT,lhgO
cspA,acrE,acrF,adhE,adiA,adrA,aidB,alaT,alaU,alaV,ampC,amtB,appA,appB,appC,appY,aroA,asnB,bdm,bglB,bglF,bglG,bglJ,bolA,cadA,cadB,cadC,caiA,caiB,caiC,caiD,caiE,caiF,caiT,ccmA,ccmB,ccmC,ccmD,ccmE,ccmF,ccmG,ccmH,chiA,chpA,chpR,csgA,csgB,csgC,csgD,csgE,csgF,csgG,csiD,csiE,cspD,cydA,cydB,cyoA,cyoB,cyoC,cyoD,cyoE,cysA,cysG,cysM,cysP,cysU,cysW,dacC,dadA,dadX,degP,dps,entF,fabZ,fepE,fes,fimA,fimB,fimC,fimD,fimE,fimF,fimG,fimH,fimI,fixA,fixB,fixC,fixX,flgA,flgB,flgC,flgD,flgE,flgF,flgG,flgH,flgI,flgJ,flgM,flgN,flhA,flhB,flhCflhD,flhE,fliA,fliC,fliD,fliE,fliF,fliG,fliH,fliI,fliJ,fliK,fliL,fliM,fliN,fliO,fliP,fliQ,fliR,fliS,fliT,fliY,fliZ,ftsA,ftsZ,gabD,gabP,gabT,gadA,gadB,gadC,gadE,gadW,gadX,galE,galK,galM,galT,garK,garL,garP,garR,gcvH,gcvP,gcvT,glnK,glpA,glpB,glpC,gltB,gltD,gltF,gltI,gltJ,gltK,gltL,gltT,gltU,gltV,gltW,gnd,gspA,gspB,gspC,gspD,gspE,gspF,gspG,gspH,gspI,gspJ,gspK,gspL,gspM,gspO,gutM,gutQ,gyrA,hchA,hdeA,hdeB,hdeD,hisJ,hisM,hisP,hisQ,hlpA,hlyE,hns,hyaA,hyaB,hyaC,hyaD,hyaE,hyaF,hydN,hypF,ileT,ileU,ileV,ilvA,ilvD,ilvE,ilvG_1,ilvG_2,ilvH,ilvI,ilvL,ilvM,iraP,kbl,lacA,lacY,lacZ,lamB,leuA,leuB,leuC,leuD,leuL,leuO,lhgO,livF,livG,livH,livJ,livK,livM,lon,lpxA,lpxD,lrp,lysU,malE,malF,malG,malK,malM,malP,malQ,malS,malT,malZ,mdh,mdtE,mdtF,mglA,mglB,mglC,micF,mukB,mukE,mukF,napA,napB,napC,napD,napF,napG,napH,nhaA,nhaR,nirB,nirC,nirD,nrfA,nrfB,nrfC,nrfD,nrfE,nrfF,nrfG,ompC,ompF,oppA,oppB,oppC,oppD,oppF,osmB,osmC,osmY,pepD,pgaA,pgaB,pgaC,pgaD,ppdA,ppdB,ppdC,proV,proW,proX,purA,rcsArcsB,recC,relA,rnpB,rpoS,rrfA,rrfB,rrfC,rrfD,rrfE,rrfF,rrfG,rrfH,rrlA,rrlB,rrlC,rrlD,rrlE,rrlG,rrlH,rrsA,rrsB,rrsC,rrsD,rrsE,rrsG,rrsH,sdaA,serA,serC,smtA,sodB,sra,srlA,srlB,srlD,srlE,srlR,sroC,stpA,tdh,thrV,wcaA,wcaB,wza,wzb,wzc,ybaS,ybaT,ybdZ,yccB,ycgR,yciE,yciF,yciG,yecR,yeiL,ygbK,ygdB,yhiD,yhjH,yjbE,yjbF,yjbG,yjbH,yjjP,yjjQ
cueR,copA,cueO,moaA,moaB,moaC,moaD,moaE
cusR,cusA,cusB,cusC,cusF,cusS
cysB,cbl,cysA,cysC,cysD,cysH,cysI,cysJ,cysK,cysM,cysN,cysP,cysU,cysW,hslJ,ssuA,ssuB,ssuC,ssuD,ssuE,tauA,tauB,tauC,tauD
cytR,cdd,deoA,deoB,deoC,deoD,nupC,nupG,ppiA,rpoH,tsx,udp
dcuR,dctA,dcuB,frdA,frdB,frdC,frdD,fumB
deoR,deoA,deoB,deoC,deoD,nupG,tsx
dgsA,crr,lamB,malE,malF,malG,malK,malM,malP,malQ,malS,malT,malZ,manX,manY,manZ,ptsG,ptsH,ptsI,ynfK
dicA,dicB,insD,intQ,ydfD,ydfE
dnaA,aldA,dnaN,guaA,guaB,nrdA,nrdB,polA,recF,rpoH
dpiA,appA,appB,appC,appY,citC,citD,citE,citF,citG,citX,hyaA,hyaB,hyaC,hyaD,hyaE,hyaF,yccB
envY,moaA,moaB,moaC,moaD,moaE,ompC,ompF
evgA,acrD,acrE,acrF,adhE,adiA,adrA,aidB,alaT,alaU,alaV,ampC,amtB,appA,appB,appC,appY,aroA,asnB,bdm,bglB,bglF,bglG,bglJ,bolA,cadA,cadB,cadC,caiA,caiB,caiC,caiD,caiE,caiF,caiT,ccmA,ccmB,ccmC,ccmD,ccmE,ccmF,ccmG,ccmH,chiA,chpA,chpR,csgA,csgB,csgC,csgD,csgE,csgF,csgG,csiD,csiE,cspD,cydA,cydB,cyoA,cyoB,cyoC,cyoD,cyoE,cysA,cysG,cysM,cysP,cysU,cysW,dacC,dadA,dadX,degP,dps,emrK,emrY,entF,evgS,fabZ,fepE,fes,fimA,fimB,fimC,fimD,fimE,fimF,fimG,fimH,fimI,fixA,fixB,fixC,fixX,flgA,flgB,flgC,flgD,flgE,flgF,flgG,flgH,flgI,flgJ,flgM,flgN,flhA,flhB,flhCflhD,flhE,fliA,fliC,fliD,fliE,fliF,fliG,fliH,fliI,fliJ,fliK,fliL,fliM,fliN,fliO,fliP,fliQ,fliR,fliS,fliT,fliY,fliZ,frc,ftsA,ftsZ,gabD,gabP,gabT,gadA,gadB,gadC,gadE,gadW,gadX,galE,galK,galM,galT,garK,garL,garP,garR,gcvH,gcvP,gcvT,glnK,glpA,glpB,glpC,gltB,gltD,gltF,gltI,gltJ,gltK,gltL,gltT,gltU,gltV,gltW,gnd,gspA,gspB,gspC,gspD,gspE,gspF,gspG,gspH,gspI,gspJ,gspK,gspL,gspM,gspO,gutM,gutQ,hchA,hdeA,hdeB,hdeD,hisJ,hisM,hisP,hisQ,hlpA,hlyE,hns,hyaA,hyaB,hyaC,hyaD,hyaE,hyaF,hydN,hypF,ileT,ileU,ileV,ilvA,ilvD,ilvE,ilvG_1,ilvG_2,ilvH,ilvI,ilvL,ilvM,iraP,kbl,lacA,lacY,lacZ,lamB,leuA,leuB,leuC,leuD,leuL,leuO,lhgO,livF,livG,livH,livJ,livK,livM,lon,lpxA,lpxD,lrp,lysU,malE,malF,malG,malK,malM,malP,malQ,malS,malT,malZ,mdh,mdtE,mdtF,mglA,mglB,mglC,micF,mukB,mukE,mukF,napA,napB,napC,napD,napF,napG,napH,nhaA,nhaR,nirB,nirC,nirD,nrfA,nrfB,nrfC,nrfD,nrfE,nrfF,nrfG,ompC,ompF,oppA,oppB,oppC,oppD,oppF,osmB,osmC,osmY,pepD,pgaA,pgaB,pgaC,pgaD,ppdA,ppdB,ppdC,proV,proW,proX,purA,rcsArcsB,recC,relA,rnpB,rpoS,rrfA,rrfB,rrfC,rrfD,rrfE,rrfF,rrfG,rrfH,rrlA,rrlB,rrlC,rrlD,rrlE,rrlG,rrlH,rrsA,rrsB,rrsC,rrsD,rrsE,rrsG,rrsH,sdaA,serA,serC,smtA,sodB,sra,srlA,srlB,srlD,srlE,srlR,sroC,stpA,tdh,thrV,wcaA,wcaB,wza,wzb,wzc,ybaS,ybaT,ybdZ,yccB,ycgR,yciE,yciF,yciG,ydeO,ydeP,yecR,yeiL,yfdX,ygbK,ygdB,yhiD,yhjH,yjbE,yjbF,yjbG,yjbH,yjjP,yjjQ,yneN
exuR,exuT,gntP,uidA,uidB,uidC,uxaA,uxaB,uxaC,uxuA,uxuB,uxuR
fadR,aceA,aceB,aceK,fabA,fabB,fadA,fadB,fadD,fadE,fadI,fadJ,fadL,iclR,uspA
fhlA,fdhF,focB,hycA,hycB,hycC,hycD,hycE,hycF,hycG,hycH,hycI,hydN,hyfA,hyfB,hyfC,hyfD,hyfE,hyfF,hyfG,hyfH,hyfI,hyfJ,hyfR,hypA,hypB,hypC,hypD,hypE,hypF
fis,aceA,aceB,aceE,aceF,aceK,acnA,acnB,acrA,acrB,acrE,acrF,acs,actP,adhE,adiA,adrA,aer,agaA,agaV,agaW,agp,ahpC,ahpF,aidB,alaT,alaU,alaV,alaW,alaX,aldA,aldB,ampC,amtB,ansB,apaG,apaH,appA,appB,appC,appY,araA,araB,araC,araD,araE,araF,araG,araH,araJ,argG,argT,argU,argW,argX,aroA,aslB,asnA,asnB,asnC,aspA,aspV,astA,astB,astC,astD,astE,bdm,bglB,bglF,bglG,bglJ,bolA,cadA,cadB,cadC,caiA,caiB,caiC,caiD,caiE,caiF,caiT,carA,carB,cbl,ccmA,ccmB,ccmC,ccmD,ccmE,ccmF,ccmG,ccmH,cdd,chbA,chbB,chbC,chbF,chbG,chbR,chiA,chpA,chpR,cirA,codA,codB,cpdB,crp,crr,csgA,csgB,csgC,csgD,csgE,csgF,csgG,csiD,csiE,cspD,cspI,cstA,cvpA,cyaA,cyaR,cydA,cydB,cyoA,cyoB,cyoC,cyoD,cyoE,cysA,cysG,cysM,cysP,cysU,cysW,cytR,dacC,dadA,dadX,dctA,dctR,dcuA,dcuB,dcuR,ddpA,ddpB,ddpC,ddpD,ddpF,ddpX,degP,deoA,deoB,deoC,deoD,dgsA,dksA,dmsA,dmsB,dmsC,dps,dsdA,dsdX,dusB,ebgA,ebgC,ecnB,entA,entB,entC,entD,entE,entF,entH,entS,envZ,epd,exbB,exbD,exuT,fabZ,fadA,fadB,fadD,fadL,fbaA,feaB,feaR,fecA,fecB,fecC,fecD,fecE,fecI,fecR,feoA,feoB,fepA,fepB,fepC,fepD,fepE,fepG,fes,fhuA,fhuB,fhuC,fhuD,fhuE,fhuF,fimA,fimB,fimC,fimD,fimE,fimF,fimG,fimH,fimI,fiu,fixA,fixB,fixC,fixX,flgA,flgB,flgC,flgD,flgE,flgF,flgG,flgH,flgI,flgJ,flgM,flgN,flhA,flhB,flhCflhD,flhE,fliA,fliC,fliD,fliE,fliF,fliG,fliH,fliI,fliJ,fliK,fliL,fliM,fliN,fliO,fliP,fliQ,fliR,fliS,fliT,fliY,fliZ,flu,flxA,focA,focB,fpr,frdA,frdB,frdC,frdD,ftsA,ftsZ,fucA,fucI,fucK,fucO,fucP,fucR,fucU,fumA,fumB,fumC,fur,gabD,gabP,gabT,gadA,gadB,gadC,gadE,gadW,gadX,galE,galK,galM,galP,galR,galS,galT,gapA,garK,garL,garP,garR,gatA,gatB,gatC,gatD,gatY,gatZ,gcd,gcvH,gcvP,gcvT,gdhA,glcA,glcB,glcC,glcD,glcE,glcF,glcG,glgA,glgC,glgP,glgS,glmS,glmU,glnA,glnB,glnG,glnH,glnK,glnL,glnP,glnQ,glnU,glnV,glnW,glnX,glpA,glpB,glpC,glpD,glpE,glpF,glpG,glpK,glpQ,glpR,glpT,glpX,gltA,gltB,gltD,gltF,gltI,gltJ,gltK,gltL,gltT,gltU,gltV,gltW,glyA,glyT,glyU,gnd,gntK,gntP,gntT,gntU,gntX,gor,gpmA,grpE,grxA,gspA,gspB,gspC,gspD,gspE,gspF,gspG,gspH,gspI,gspJ,gspK,gspL,gspM,gspO,guaA,guaB,gutM,gutQ,gyrA,gyrB,hchA,hdeA,hdeB,hdeD,hemH,hemL,hflD,hha,hisJ,hisM,hisP,hisQ,hisR,hlpA,hlyE,hmp,hns,hpt,hupAhupB,hyaA,hyaB,hyaC,hyaD,hyaE,hyaF,hydN,hyfA,hyfB,hyfC,hyfD,hyfE,hyfF,hyfG,hyfH,hyfI,hyfJ,hyfR,hypF,idnD,idnK,idnO,idnR,idnT,ileT,ileU,ileV,ilvA,ilvB,ilvD,ilvE,ilvG_1,ilvG_2,ilvH,ilvI,ilvL,ilvM,ilvN,inaA,infB,iraP,ivbL,katE,katG,kbaZ,kbl,ksgA,lacA,lacY,lacZ,lamB,leuA,leuB,leuC,leuD,leuL,leuO,leuP,leuQ,leuT,leuV,leuW,leuX,lhgO,livF,livG,livH,livJ,livK,livM,lon,lpd,lpxA,lpxD,lrp,lsrA,lsrB,lsrC,lsrD,lsrF,lsrG,lsrK,lsrR,lysT,lysU,lysV,lysW,lyxK,malE,malF,malG,malI,malK,malM,malP,malQ,malS,malT,malX,malY,malZ,manX,manY,manZ,maoC,marA,marB,marR,mazG,mdh,mdtE,mdtF,melA,melB,melR,metA,metB,metC,metE,metF,metH,metI,metJ,metK,metL,metN,metQ,metR,metT,metU,metY,mglA,mglB,mglC,mhpA,mhpB,mhpC,mhpD,mhpE,mhpF,micF,mioC,mltF,mnmG,mntH,modA,modB,modC,mpl,msrA,mtlA,mtlD,mtlR,mtr,mukB,mukE,mukF,nac,nagA,nagB,nagC,nagD,nagE,nanA,nanC,nanE,nanK,nanM,nanT,napA,napB,napC,napD,napF,napG,napH,narG,narH,narI,narJ,narK,ndh,nfo,nfsB,nfuA,nhaA,nhaR,nirB,nirC,nirD,nmpC,nohA,nrdA,nrdB,nrdE,nrdF,nrdH,nrdI,nrfA,nrfB,nrfC,nrfD,nrfE,nrfF,nrfG,nuoA,nuoB,nuoC,nuoE,nuoF,nuoG,nuoH,nuoI,nuoJ,nuoK,nuoL,nuoM,nuoN,nupC,nupG,nusA,ompA,ompC,ompF,ompR,omrA,omrB,oppA,oppB,oppC,oppD,oppF,osmB,osmC,osmE,osmY,oxyR,paaA,paaB,paaC,paaD,paaE,paaF,paaG,paaH,paaI,paaJ,paaK,pdhR,pdxA,pepD,pflB,pgaA,pgaB,pgaC,pgaD,pgk,pgm,pheU,pheV,pncB,pnp,potF,potG,potH,potI,poxB,ppdA,ppdB,ppdC,ppiA,pqiA,pqiB,proK,proL,proM,proP,proV,proW,proX,prpB,prpC,prpD,prpE,prpR,prs,psiE,ptsG,ptsH,ptsI,purA,purB,purC,purD,purE,purF,purH,purK,purL,purM,purN,purR,putA,putP,pyrC,pyrD,queA,rbfA,rbsA,rbsB,rbsC,rbsD,rbsK,rbsR,rcnA,rcnR,rcsArcsB,recC,relA,rhaA,rhaB,rhaD,rhaR,rhaS,rhaT,rnpB,rob,rpoH,rpoS,rpsO,rrfA,rrfB,rrfC,rrfD,rrfE,rrfF,rrfG,rrfH,rrlA,rrlB,rrlC,rrlD,rrlE,rrlG,rrlH,rrsA,rrsB,rrsC,rrsD,rrsE,rrsG,rrsH,rutA,rutB,rutC,rutD,rutE,rutF,rutG,ryhB,sdaA,sdhA,sdhB,sdhC,sdhD,seqA,serA,serC,serT,serX,sfsA,sgbE,sgbH,sgbU,slp,smtA,sodA,sodB,sohB,speA,speB,speC,spf,sra,srlA,srlB,srlD,srlE,srlR,sroC,ssuA,ssuB,ssuC,ssuD,ssuE,stpA,sucA,sucB,sucC,sucD,sufA,sufB,sufC,sufD,sufE,sufS,tam,tauA,tauB,tauC,tauD,tdcA,tdcB,tdcC,tdcD,tdcE,tdcF,tdcG,tdh,tfaQ,thrT,thrU,thrV,thrW,tnaA,tnaB,tnaC,tolC,tomB,tonB,topA,tppB,tpr,treB,treC,trg,trmA,truB,trxA,trxC,tsx,tufB,tyrP,tyrT,tyrU,tyrV,ubiG,ubiX,udp,ugpA,ugpB,ugpC,ugpE,ugpQ,uhpT,uidA,uidB,uidC,ulaA,ulaB,ulaC,ulaD,ulaE,ulaF,uof,uxaA,uxaB,uxaC,uxuA,uxuB,uxuR,valT,valU,valX,valY,wcaA,wcaB,wza,wzb,wzc,xseA,xylA,xylB,xylF,xylG,xylH,xylR,ybaO,ybaS,ybaT,ybdZ,ybiS,yccB,ycgR,ychH,yciE,yciF,yciG,ydfN,yeaG,yeaH,yecR,yeiA,yeiL,yeiT,yfiD,ygaC,ygbK,ygdB,ygiA,ygiB,ygiC,ygjG,yhbC,yhcH,yhdW,yhdX,yhdY,yhdZ,yhfA,yhhY,yhiD,yhjA,yhjH,yiaJ,yiaK,yiaL,yiaM,yiaN,yiaO,yjbE,yjbF,yjbG,yjbH,yjcH,yjjP,yjjQ,ynfK,zinT,zraP,zraR,zraS,zwf
flhCflhD,ccmA,ccmB,ccmC,ccmD,ccmE,ccmF,ccmG,ccmH,flgA,flgB,flgC,flgD,flgE,flgF,flgG,flgH,flgI,flgJ,flgM,flgN,flhA,flhB,flhE,fliA,fliD,fliE,fliF,fliG,fliH,fliI,fliJ,fliK,fliL,fliM,fliN,fliO,fliP,fliQ,fliR,fliS,fliT,fliY,fliZ,glpA,glpB,glpC,gltI,gltJ,gltK,gltL,hydN,hypF,mdh,mglA,mglB,mglC,napA,napB,napC,napD,napF,napG,napH,nrfA,nrfB,nrfC,nrfD,nrfE,nrfF,nrfG,ppdA,ppdB,ppdC,recC,sroC,ycgR,yecR,ygbK,ygdB,yhjH
fnr,aceA,aceB,aceE,aceF,aceK,ackA,acnA,acnB,acrE,acrF,adhE,adiA,adrA,aer,aidB,alaT,alaU,alaV,aldA,ampC,amtB,ansB,appA,appB,appC,appY,arcA,argK,aroA,asnB,aspA,bcsB,bcsZ,bdm,betA,betB,betI,betT,bglB,bglF,bglG,bglJ,bolA,cadA,cadB,cadC,caiA,caiB,caiC,caiD,caiE,caiF,caiT,ccmA,ccmB,ccmC,ccmD,ccmE,ccmF,ccmG,ccmH,cheB,cheR,cheY,cheZ,chiA,chpA,chpR,csgA,csgB,csgC,csgD,csgE,csgF,csgG,csiD,csiE,cspD,cydA,cydB,cydC,cydD,cyoA,cyoB,cyoC,cyoD,cyoE,cysA,cysG,cysM,cysP,cysU,cysW,dacC,dadA,dadX,dctA,dcuA,dcuB,dcuC,dcuR,dcuS,degP,dmsA,dmsB,dmsC,dmsD,dppA,dppB,dppC,dppD,dppF,dps,emrK,emrY,entF,fabZ,fadA,fadB,fadD,fadE,fadI,fadJ,fadL,fdhF,fdnG,fdnH,fdnI,fecA,fecB,fecC,fecD,fecE,feoA,feoB,fepE,fes,fhlA,fimA,fimB,fimC,fimD,fimE,fimF,fimG,fimH,fimI,fixA,fixB,fixC,fixX,flgA,flgB,flgC,flgD,flgE,flgF,flgG,flgH,flgI,flgJ,flgM,flgN,flhA,flhB,flhCflhD,flhE,fliA,fliC,fliD,fliE,fliF,fliG,fliH,fliI,fliJ,fliK,fliL,fliM,fliN,fliO,fliP,fliQ,fliR,fliS,fliT,fliY,fliZ,focA,focB,frdA,frdB,frdC,frdD,ftsA,ftsZ,fumA,fumB,fumC,gabD,gabP,gabT,gadA,gadB,gadC,gadE,gadW,gadX,galE,galK,galM,galT,gapC_1,gapC_2,garK,garL,garP,garR,gatA,gatB,gatC,gatD,gatY,gatZ,gcvH,gcvP,gcvT,glcA,glcB,glcD,glcE,glcF,glcG,glnK,glpA,glpB,glpC,glpD,glpQ,glpT,gltA,gltB,gltD,gltF,gltI,gltJ,gltK,gltL,gltT,gltU,gltV,gltW,gnd,gspA,gspB,gspC,gspD,gspE,gspF,gspG,gspH,gspI,gspJ,gspK,gspL,gspM,gspO,gutM,gutQ,hchA,hcp,hcr,hdeA,hdeB,hdeD,hemA,hemL,hha,hisJ,hisM,hisP,hisQ,hlpA,hlyE,hmp,hns,hyaA,hyaB,hyaC,hyaD,hyaE,hyaF,hybA,hybB,hybC,hybD,hybE,hybF,hybG,hybO,hycA,hycB,hycC,hycD,hycE,hycF,hycG,hycH,hycI,hydN,hyfA,hyfB,hyfC,hyfD,hyfE,hyfF,hyfG,hyfH,hyfI,hyfJ,hyfR,hypA,hypB,hypC,hypD,hypE,hypF,icd,ileT,ileU,ileV,ilvA,ilvD,ilvE,ilvG_1,ilvG_2,ilvH,ilvI,ilvL,ilvM,iraD,iraP,katG,kbl,lacA,lacY,lacZ,lamB,leuA,leuB,leuC,leuD,leuL,leuO,lhgO,livF,livG,livH,livJ,livK,livM,lldD,lldP,lldR,lon,lpd,lpxA,lpxD,lrp,lysU,malE,malF,malG,malK,malM,malP,malQ,malS,malT,malZ,mdh,mdtE,mdtF,mglA,mglB,mglC,micF,moaA,moaB,moaC,moaD,moaE,moeA,moeB,mukB,mukE,mukF,napA,napB,napC,napD,napF,napG,napH,narG,narH,narI,narJ,narK,narL,narX,ndh,nhaA,nhaR,nikA,nikB,nikC,nikD,nikE,nikR,nirB,nirC,nirD,norV,norW,nrdD,nrdG,nrfA,nrfB,nrfC,nrfD,nrfE,nrfF,nrfG,nuoA,nuoB,nuoC,nuoE,nuoF,nuoG,nuoH,nuoI,nuoJ,nuoK,nuoL,nuoM,nuoN,ompC,ompF,ompW,ompX,oppA,oppB,oppC,oppD,oppF,osmB,osmC,osmY,pdhR,pepD,pepT,pflB,pgaA,pgaB,pgaC,pgaD,pheM,phoU,pitA,ppdA,ppdB,ppdC,prfA,prmC,proV,proW,proX,pstA,pstB,pstC,pstS,ptsG,purA,purM,purN,rcsArcsB,recC,relA,rhaT,rimM,rnpB,rplB,rplC,rplD,rplM,rplP,rplS,rplT,rplV,rplW,rpmC,rpoS,rpsC,rpsI,rpsJ,rpsP,rpsQ,rpsS,rrfA,rrfB,rrfC,rrfD,rrfE,rrfF,rrfG,rrfH,rrlA,rrlB,rrlC,rrlD,rrlE,rrlG,rrlH,rrsA,rrsB,rrsC,rrsD,rrsE,rrsG,rrsH,rutA,rutB,rutC,rutD,rutE,rutF,rutG,scpA,scpB,scpC,sdaA,sdhA,sdhB,sdhC,sdhD,serA,serC,smtA,sodA,sodB,sra,srlA,srlB,srlD,srlE,srlR,sroC,ssb,ssuA,ssuB,ssuC,ssuD,ssuE,stpA,sucA,sucB,sucC,sucD,tap,tar,tdcA,tdcB,tdcC,tdcD,tdcE,tdcF,tdcG,tdh,thrV,tomB,torA,torC,torD,tpx,treB,treC,trmD,ubiA,ubiC,upp,uraA,uvrA,uxaA,uxaC,wcaA,wcaB,wza,wzb,wzc,xdhA,xdhB,xdhC,xylA,xylB,xylF,xylG,xylH,xylR,ybaS,ybaT,ybdZ,ycaC,yccB,ycgR,ychO,yciE,yciF,yciG,ydeA,ydhT,ydhU,ydhV,ydhW,ydhX,ydhY,yeaR,yecR,yeiL,yfiD,ygbA,ygbK,ygdB,yhiD,yhjA,yhjH,yjbE,yjbF,yjbG,yjbH,yjjP,yjjQ,ynfE,ynfF,ynfG,ynfH,yoaG,yqjI,ysgA,ytfE
fruR,aceA,aceB,aceK,acnA,acnB,adhE,crr,cydA,cydB,cysG,eda,edd,eno,epd,fbaA,fruA,fruB,fruK,gapA,glk,hypF,icd,mtlA,mtlD,mtlR,nirB,nirC,nirD,pck,pfkA,pgk,pps,ptsH,ptsI,pykF,yahA
fucR,fucA,fucI,fucK,fucO,fucP,fucU
fur,ahpC,ahpF,carA,carB,ccmA,ccmB,ccmC,ccmD,ccmE,ccmF,ccmG,ccmH,cirA,codA,codB,cvpA,cyoA,cyoB,cyoC,cyoD,cyoE,entA,entB,entC,entD,entE,entF,entH,entS,exbB,exbD,fecA,fecB,fecC,fecD,fecE,fecI,fecR,feoA,feoB,fepA,fepB,fepC,fepD,fepE,fepG,fes,fhuA,fhuB,fhuC,fhuD,fhuE,fhuF,fiu,flgA,flgB,flgC,flgD,flgE,flgF,flgG,flgH,flgI,flgJ,flgM,flgN,flhA,flhB,flhCflhD,flhE,fliA,fliD,fliE,fliF,fliG,fliH,fliI,fliJ,fliK,fliL,fliM,fliN,fliO,fliP,fliQ,fliR,fliS,fliT,fliY,fliZ,fumB,gcvH,gcvP,gcvT,glnB,glpA,glpB,glpC,gltI,gltJ,gltK,gltL,glyA,gpmA,guaA,guaB,hflD,hmp,hydN,hypF,katE,katG,mdh,metA,metB,metC,metE,metF,metH,metI,metJ,metK,metL,metN,metQ,metR,mglA,mglB,mglC,mntH,napA,napB,napC,napD,napF,napG,napH,nohA,nrdE,nrdF,nrdH,nrdI,nrfA,nrfB,nrfC,nrfD,nrfE,nrfF,nrfG,ompF,ppdA,ppdB,ppdC,prs,purA,purB,purC,purD,purE,purF,purH,purK,purL,purM,purN,purR,pyrC,pyrD,rcnA,rcnR,recC,rpoS,ryhB,sdhA,sdhB,sdhC,sdhD,sodA,sodB,speA,speB,sroC,sucA,sucB,sucC,sucD,sufA,sufB,sufC,sufD,sufE,sufS,tfaQ,tonB,ubiX,ybdZ,ycgR,ydfN,yecR,ygaC,ygbK,ygdB,yhhY,yhjH,zinT
gadE,acrE,acrF,adhE,adiA,adrA,aidB,alaT,alaU,alaV,ampC,amtB,appA,appB,appC,appY,aroA,asnB,bdm,bglB,bglF,bglG,bglJ,bolA,cadA,cadB,cadC,caiA,caiB,caiC,caiD,caiE,caiF,caiT,ccmA,ccmB,ccmC,ccmD,ccmE,ccmF,ccmG,ccmH,chiA,chpA,chpR,csgA,csgB,csgC,csgD,csgE,csgF,csgG,csiD,csiE,cspD,cydA,cydB,cyoA,cyoB,cyoC,cyoD,cyoE,cysA,cysG,cysM,cysP,cysU,cysW,dacC,dadA,dadX,degP,dps,entF,fabZ,fepE,fes,fimA,fimB,fimC,fimD,fimE,fimF,fimG,fimH,fimI,fixA,fixB,fixC,fixX,flgA,flgB,flgC,flgD,flgE,flgF,flgG,flgH,flgI,flgJ,flgM,flgN,flhA,flhB,flhCflhD,flhE,fliA,fliC,fliD,fliE,fliF,fliG,fliH,fliI,fliJ,fliK,fliL,fliM,fliN,fliO,fliP,fliQ,fliR,fliS,fliT,fliY,fliZ,ftsA,ftsZ,gabD,gabP,gabT,gadA,gadB,gadC,gadW,gadX,galE,galK,galM,galT,garK,garL,garP,garR,gcvH,gcvP,gcvT,glnK,glpA,glpB,glpC,gltB,gltD,gltF,gltI,gltJ,gltK,gltL,gltT,gltU,gltV,gltW,gnd,gspA,gspB,gspC,gspD,gspE,gspF,gspG,gspH,gspI,gspJ,gspK,gspL,gspM,gspO,gutM,gutQ,hchA,hdeA,hdeB,hdeD,hisJ,hisM,hisP,hisQ,hlpA,hlyE,hns,hyaA,hyaB,hyaC,hyaD,hyaE,hyaF,hydN,hypF,ileT,ileU,ileV,ilvA,ilvD,ilvE,ilvG_1,ilvG_2,ilvH,ilvI,ilvL,ilvM,iraP,kbl,lacA,lacY,lacZ,lamB,leuA,leuB,leuC,leuD,leuL,leuO,lhgO,livF,livG,livH,livJ,livK,livM,lon,lpxA,lpxD,lrp,lysU,malE,malF,malG,malK,malM,malP,malQ,malS,malT,malZ,mdh,mdtE,mdtF,mglA,mglB,mglC,micF,mukB,mukE,mukF,napA,napB,napC,napD,napF,napG,napH,nhaA,nhaR,nirB,nirC,nirD,nrfA,nrfB,nrfC,nrfD,nrfE,nrfF,nrfG,ompC,ompF,oppA,oppB,oppC,oppD,oppF,osmB,osmC,osmY,pepD,pgaA,pgaB,pgaC,pgaD,ppdA,ppdB,ppdC,proV,proW,proX,purA,rcsArcsB,recC,relA,rnpB,rpoS,rrfA,rrfB,rrfC,rrfD,rrfE,rrfF,rrfG,rrfH,rrlA,rrlB,rrlC,rrlD,rrlE,rrlG,rrlH,rrsA,rrsB,rrsC,rrsD,rrsE,rrsG,rrsH,sdaA,serA,serC,smtA,sodB,sra,srlA,srlB,srlD,srlE,srlR,sroC,stpA,tdh,thrV,wcaA,wcaB,wza,wzb,wzc,ybaS,ybaT,ybdZ,yccB,ycgR,yciE,yciF,yciG,yecR,yeiL,ygbK,ygdB,yhiD,yhjH,yjbE,yjbF,yjbG,yjbH,yjjP,yjjQ
gadW,acrE,acrF,adhE,adiA,adrA,aidB,alaT,alaU,alaV,ampC,amtB,appA,appB,appC,appY,aroA,asnB,bdm,bglB,bglF,bglG,bglJ,bolA,cadA,cadB,cadC,caiA,caiB,caiC,caiD,caiE,caiF,caiT,ccmA,ccmB,ccmC,ccmD,ccmE,ccmF,ccmG,ccmH,chiA,chpA,chpR,csgA,csgB,csgC,csgD,csgE,csgF,csgG,csiD,csiE,cspD,cydA,cydB,cyoA,cyoB,cyoC,cyoD,cyoE,cysA,cysG,cysM,cysP,cysU,cysW,dacC,dadA,dadX,degP,dps,entF,fabZ,fepE,fes,fimA,fimB,fimC,fimD,fimE,fimF,fimG,fimH,fimI,fixA,fixB,fixC,fixX,flgA,flgB,flgC,flgD,flgE,flgF,flgG,flgH,flgI,flgJ,flgM,flgN,flhA,flhB,flhCflhD,flhE,fliA,fliC,fliD,fliE,fliF,fliG,fliH,fliI,fliJ,fliK,fliL,fliM,fliN,fliO,fliP,fliQ,fliR,fliS,fliT,fliY,fliZ,ftsA,ftsZ,gabD,gabP,gabT,gadA,gadB,gadC,gadE,gadX,galE,galK,galM,galT,garK,garL,garP,garR,gcvH,gcvP,gcvT,glnK,glpA,glpB,glpC,gltB,gltD,gltF,gltI,gltJ,gltK,gltL,gltT,gltU,gltV,gltW,gnd,gspA,gspB,gspC,gspD,gspE,gspF,gspG,gspH,gspI,gspJ,gspK,gspL,gspM,gspO,gutM,gutQ,hchA,hdeA,hdeB,hdeD,hisJ,hisM,hisP,hisQ,hlpA,hlyE,hns,hyaA,hyaB,hyaC,hyaD,hyaE,hyaF,hydN,hypF,ileT,ileU,ileV,ilvA,ilvD,ilvE,ilvG_1,ilvG_2,ilvH,ilvI,ilvL,ilvM,iraP,kbl,lacA,lacY,lacZ,lamB,leuA,leuB,leuC,leuD,leuL,leuO,lhgO,livF,livG,livH,livJ,livK,livM,lon,lpxA,lpxD,lrp,lysU,malE,malF,malG,malK,malM,malP,malQ,malS,malT,malZ,mdh,mdtE,mdtF,mglA,mglB,mglC,micF,mukB,mukE,mukF,napA,napB,napC,napD,napF,napG,napH,nhaA,nhaR,nirB,nirC,nirD,nrfA,nrfB,nrfC,nrfD,nrfE,nrfF,nrfG,ompC,ompF,oppA,oppB,oppC,oppD,oppF,osmB,osmC,osmY,pepD,pgaA,pgaB,pgaC,pgaD,ppdA,ppdB,ppdC,proV,proW,proX,purA,rcsArcsB,recC,relA,rnpB,rpoS,rrfA,rrfB,rrfC,rrfD,rrfE,rrfF,rrfG,rrfH,rrlA,rrlB,rrlC,rrlD,rrlE,rrlG,rrlH,rrsA,rrsB,rrsC,rrsD,rrsE,rrsG,rrsH,sdaA,serA,serC,smtA,sodB,sra,srlA,srlB,srlD,srlE,srlR,sroC,stpA,tdh,thrV,wcaA,wcaB,wza,wzb,wzc,ybaS,ybaT,ybdZ,yccB,ycgR,yciE,yciF,yciG,yecR,yeiL,ygbK,ygdB,yhiD,yhjH,yjbE,yjbF,yjbG,yjbH,yjjP,yjjQ
gadX,acrE,acrF,adhE,adiA,adrA,aidB,alaT,alaU,alaV,ampC,amtB,appA,appB,appC,appY,aroA,asnB,bdm,bglB,bglF,bglG,bglJ,bolA,cadA,cadB,cadC,caiA,caiB,caiC,caiD,caiE,caiF,caiT,ccmA,ccmB,ccmC,ccmD,ccmE,ccmF,ccmG,ccmH,chiA,chpA,chpR,csgA,csgB,csgC,csgD,csgE,csgF,csgG,csiD,csiE,cspD,cydA,cydB,cyoA,cyoB,cyoC,cyoD,cyoE,cysA,cysG,cysM,cysP,cysU,cysW,dacC,dadA,dadX,degP,dps,entF,fabZ,fepE,fes,fimA,fimB,fimC,fimD,fimE,fimF,fimG,fimH,fimI,fixA,fixB,fixC,fixX,flgA,flgB,flgC,flgD,flgE,flgF,flgG,flgH,flgI,flgJ,flgM,flgN,flhA,flhB,flhCflhD,flhE,fliA,fliC,fliD,fliE,fliF,fliG,fliH,fliI,fliJ,fliK,fliL,fliM,fliN,fliO,fliP,fliQ,fliR,fliS,fliT,fliY,fliZ,ftsA,ftsZ,gabD,gabP,gabT,gadA,gadB,gadC,gadE,gadW,galE,galK,galM,galT,garK,garL,garP,garR,gcvH,gcvP,gcvT,glnK,glpA,glpB,glpC,gltB,gltD,gltF,gltI,gltJ,gltK,gltL,gltT,gltU,gltV,gltW,gnd,gspA,gspB,gspC,gspD,gspE,gspF,gspG,gspH,gspI,gspJ,gspK,gspL,gspM,gspO,gutM,gutQ,hchA,hdeA,hdeB,hdeD,hisJ,hisM,hisP,hisQ,hlpA,hlyE,hns,hyaA,hyaB,hyaC,hyaD,hyaE,hyaF,hydN,hypF,ileT,ileU,ileV,ilvA,ilvD,ilvE,ilvG_1,ilvG_2,ilvH,ilvI,ilvL,ilvM,iraP,kbl,lacA,lacY,lacZ,lamB,leuA,leuB,leuC,leuD,leuL,leuO,lhgO,livF,livG,livH,livJ,livK,livM,lon,lpxA,lpxD,lrp,lysU,malE,malF,malG,malK,malM,malP,malQ,malS,malT,malZ,mdh,mdtE,mdtF,mglA,mglB,mglC,micF,mukB,mukE,mukF,napA,napB,napC,napD,napF,napG,napH,nhaA,nhaR,nirB,nirC,nirD,nrfA,nrfB,nrfC,nrfD,nrfE,nrfF,nrfG,ompC,ompF,oppA,oppB,oppC,oppD,oppF,osmB,osmC,osmY,pepD,pgaA,pgaB,pgaC,pgaD,ppdA,ppdB,ppdC,proV,proW,proX,purA,rcsArcsB,recC,relA,rnpB,rpoS,rrfA,rrfB,rrfC,rrfD,rrfE,rrfF,rrfG,rrfH,rrlA,rrlB,rrlC,rrlD,rrlE,rrlG,rrlH,rrsA,rrsB,rrsC,rrsD,rrsE,rrsG,rrsH,sdaA,serA,serC,smtA,sodB,sra,srlA,srlB,srlD,srlE,srlR,sroC,stpA,tdh,thrV,wcaA,wcaB,wza,wzb,wzc,ybaS,ybaT,ybdZ,yccB,ycgR,yciE,yciF,yciG,yecR,yeiL,ygbK,ygdB,yhiD,yhjH,yjbE,yjbF,yjbG,yjbH,yjjP,yjjQ
galR,galE,galK,galM,galP,galS,galT,mglA,mglB,mglC
galS,galE,galK,galM,galP,galR,galT,mglA,mglB,mglC
gatR_2gatR_1,gatA,gatB,gatC,gatD,gatY,gatZ
gcvA,gcvB,gcvH,gcvP,gcvT
glcC,glcA,glcB,glcD,glcE,glcF,glcG
glnG,amtB,argT,asnA,asnC,astA,astB,astC,astD,astE,cbl,codA,codB,ddpA,ddpB,ddpC,ddpD,ddpF,ddpX,gabD,gabP,gabT,gdhA,glnA,glnH,glnK,glnL,glnP,glnQ,gltB,gltD,gltF,hisJ,hisM,hisP,hisQ,mioC,mnmG,nac,nupC,potF,potG,potH,potI,rutA,rutB,rutC,rutD,rutE,rutF,rutG,serA,ssuA,ssuB,ssuC,ssuD,ssuE,tauA,tauB,tauC,tauD,yeaG,yeaH,ygjG,yhdW,yhdX,yhdY,yhdZ
glpR,glpA,glpB,glpC,glpD,glpF,glpK,glpQ,glpT,glpX
gntR,eda,edd,gntK,gntT,gntU,gntX,idnD,idnK,idnO,idnR,idnT,nfuA
gutM,gutQ,srlA,srlB,srlD,srlE,srlR
hcaR,hcaB,hcaC,hcaD,hcaE,hcaF
hdfR,ccmA,ccmB,ccmC,ccmD,ccmE,ccmF,ccmG,ccmH,flgA,flgB,flgC,flgD,flgE,flgF,flgG,flgH,flgI,flgJ,flgM,flgN,flhA,flhB,flhCflhD,flhE,fliA,fliD,fliE,fliF,fliG,fliH,fliI,fliJ,fliK,fliL,fliM,fliN,fliO,fliP,fliQ,fliR,fliS,fliT,fliY,fliZ,glpA,glpB,glpC,gltI,gltJ,gltK,gltL,hydN,hypF,mdh,mglA,mglB,mglC,napA,napB,napC,napD,napF,napG,napH,nrfA,nrfB,nrfC,nrfD,nrfE,nrfF,nrfG,ppdA,ppdB,ppdC,recC,sroC,ycgR,yecR,ygbK,ygdB,yhjH
hns,acrE,acrF,adhE,adiA,adrA,aidB,alaT,alaU,alaV,ampC,amtB,appA,appB,appC,appY,aroA,asnB,bdm,bglB,bglF,bglG,bglJ,bolA,cadA,cadB,cadC,caiA,caiB,caiC,caiD,caiE,caiF,caiT,ccmA,ccmB,ccmC,ccmD,ccmE,ccmF,ccmG,ccmH,chiA,chpA,chpR,csgA,csgB,csgC,csgD,csgE,csgF,csgG,csiD,csiE,cspD,cydA,cydB,cyoA,cyoB,cyoC,cyoD,cyoE,cysA,cysG,cysM,cysP,cysU,cysW,dacC,dadA,dadX,degP,dps,entF,fabZ,fepE,fes,fimA,fimB,fimC,fimD,fimE,fimF,fimG,fimH,fimI,fixA,fixB,fixC,fixX,flgA,flgB,flgC,flgD,flgE,flgF,flgG,flgH,flgI,flgJ,flgM,flgN,flhA,flhB,flhCflhD,flhE,fliA,fliC,fliD,fliE,fliF,fliG,fliH,fliI,fliJ,fliK,fliL,fliM,fliN,fliO,fliP,fliQ,fliR,fliS,fliT,fliY,fliZ,ftsA,ftsZ,gabD,gabP,gabT,gadA,gadB,gadC,gadE,gadW,gadX,galE,galK,galM,galT,garK,garL,garP,garR,gcvH,gcvP,gcvT,glnK,glpA,glpB,glpC,gltB,gltD,gltF,gltI,gltJ,gltK,gltL,gltT,gltU,gltV,gltW,gnd,gspA,gspB,gspC,gspD,gspE,gspF,gspG,gspH,gspI,gspJ,gspK,gspL,gspM,gspO,gutM,gutQ,hchA,hdeA,hdeB,hdeD,hisJ,hisM,hisP,hisQ,hlpA,hlyE,hyaA,hyaB,hyaC,hyaD,hyaE,hyaF,hydN,hypF,ileT,ileU,ileV,ilvA,ilvD,ilvE,ilvG_1,ilvG_2,ilvH,ilvI,ilvL,ilvM,iraP,kbl,lacA,lacY,lacZ,lamB,leuA,leuB,leuC,leuD,leuL,leuO,lhgO,livF,livG,livH,livJ,livK,livM,lon,lpxA,lpxD,lrp,lysU,malE,malF,malG,malK,malM,malP,malQ,malS,malT,malZ,mdh,mdtE,mdtF,mglA,mglB,mglC,micF,mukB,mukE,mukF,napA,napB,napC,napD,napF,napG,napH,nhaA,nhaR,nirB,nirC,nirD,nrfA,nrfB,nrfC,nrfD,nrfE,nrfF,nrfG,ompC,ompF,oppA,oppB,oppC,oppD,oppF,osmB,osmC,osmY,pepD,pgaA,pgaB,pgaC,pgaD,ppdA,ppdB,ppdC,proV,proW,proX,purA,rcsArcsB,recC,relA,rnpB,rpoS,rrfA,rrfB,rrfC,rrfD,rrfE,rrfF,rrfG,rrfH,rrlA,rrlB,rrlC,rrlD,rrlE,rrlG,rrlH,rrsA,rrsB,rrsC,rrsD,rrsE,rrsG,rrsH,sdaA,serA,serC,smtA,sodB,sra,srlA,srlB,srlD,srlE,srlR,sroC,stpA,tdh,thrV,wcaA,wcaB,wza,wzb,wzc,ybaS,ybaT,ybdZ,yccB,ycgR,yciE,yciF,yciG,yecR,yeiL,ygbK,ygdB,yhiD,yhjH,yjbE,yjbF,yjbG,yjbH,yjjP,yjjQ
hupAhupB,galE,galK,galM,galT,micF,mtr,pgm,seqA,tyrP
hyfR,focB,hyfA,hyfB,hyfC,hyfD,hyfE,hyfF,hyfG,hyfH,hyfI,hyfJ
idnR,gntK,gntU,idnD,idnK,idnO,idnT
ihfAihfB,aceA,aceB,aceE,aceF,aceK,acnA,acnB,acrA,acrB,acrE,acrF,acs,actP,adhE,adiA,adrA,aer,agaA,agaV,agaW,agp,ahpC,ahpF,aidB,alaT,alaU,alaV,alaW,alaX,aldA,aldB,amiA,ampC,amtB,ansB,apaG,apaH,appA,appB,appC,appY,araA,araB,araC,araD,araE,araF,araG,araH,araJ,argG,argT,argU,argW,argX,aroA,aslB,asnA,asnB,asnC,aspA,aspV,astA,astB,astC,astD,astE,atoA,atoB,atoD,atoE,bdm,bglB,bglF,bglG,bglJ,bolA,cadA,cadB,cadC,caiA,caiB,caiC,caiD,caiE,caiF,caiT,carA,carB,cbl,ccmA,ccmB,ccmC,ccmD,ccmE,ccmF,ccmG,ccmH,cdd,chbA,chbB,chbC,chbF,chbG,chbR,chiA,chpA,chpR,cirA,codA,codB,cpdB,crp,crr,csgA,csgB,csgC,csgD,csgE,csgF,csgG,csiD,csiE,cspD,cspI,cstA,cvpA,cyaA,cyaR,cydA,cydB,cyoA,cyoB,cyoC,cyoD,cyoE,cysA,cysG,cysH,cysI,cysJ,cysM,cysP,cysU,cysW,cytR,dacC,dadA,dadX,dctA,dctR,dcuA,dcuB,dcuD,dcuR,ddpA,ddpB,ddpC,ddpD,ddpF,ddpX,degP,deoA,deoB,deoC,deoD,dgsA,dksA,dmsA,dmsB,dmsC,dppA,dppB,dppC,dppD,dppF,dps,dsdA,dsdX,dusB,ebgA,ebgC,ecnB,ecpD,entA,entB,entC,entD,entE,entF,entH,entS,envZ,epd,exbB,exbD,exuT,fabZ,fadA,fadB,fadD,fadL,fbaA,fdhF,feaB,feaR,fecA,fecB,fecC,fecD,fecE,fecI,fecR,feoA,feoB,fepA,fepB,fepC,fepD,fepE,fepG,fes,fhlA,fhuA,fhuB,fhuC,fhuD,fhuE,fhuF,fimA,fimB,fimC,fimD,fimE,fimF,fimG,fimH,fimI,fis,fiu,fixA,fixB,fixC,fixX,flgA,flgB,flgC,flgD,flgE,flgF,flgG,flgH,flgI,flgJ,flgM,flgN,flhA,flhB,flhCflhD,flhE,fliA,fliC,fliD,fliE,fliF,fliG,fliH,fliI,fliJ,fliK,fliL,fliM,fliN,fliO,fliP,fliQ,fliR,fliS,fliT,fliY,fliZ,flu,flxA,focA,focB,folA,fpr,frdA,frdB,frdC,frdD,ftsA,ftsZ,fucA,fucI,fucK,fucO,fucP,fucR,fucU,fumA,fumB,fumC,fur,gabD,gabP,gabT,gadA,gadB,gadC,gadE,gadW,gadX,galE,galK,galM,galP,galR,galS,galT,gapA,garK,garL,garP,garR,gatA,gatB,gatC,gatD,gatY,gatZ,gcd,gcvH,gcvP,gcvT,gdhA,glcA,glcB,glcC,glcD,glcE,glcF,glcG,glgA,glgC,glgP,glgS,glmS,glmU,glnA,glnB,glnG,glnH,glnK,glnL,glnP,glnQ,glnU,glnV,glnW,glnX,glpA,glpB,glpC,glpD,glpE,glpF,glpG,glpK,glpQ,glpR,glpT,glpX,gltA,gltB,gltD,gltF,gltI,gltJ,gltK,gltL,gltT,gltU,gltV,gltW,glyA,glyT,glyU,gnd,gntK,gntP,gntT,gntU,gntX,gor,gpmA,grpE,grxA,gspA,gspB,gspC,gspD,gspE,gspF,gspG,gspH,gspI,gspJ,gspK,gspL,gspM,gspO,guaA,guaB,gutM,gutQ,gyrA,gyrB,hchA,hdeA,hdeB,hdeD,hemA,hemF,hemH,hemL,hflD,hha,hipBhipA,hisJ,hisM,hisP,hisQ,hisR,hlpA,hlyE,hmp,hns,hpt,htrE,hupAhupB,hyaA,hyaB,hyaC,hyaD,hyaE,hyaF,hycA,hycB,hycC,hycD,hycE,hycF,hycG,hycH,hycI,hydN,hyfA,hyfB,hyfC,hyfD,hyfE,hyfF,hyfG,hyfH,hyfI,hyfJ,hyfR,hypA,hypB,hypC,hypD,hypE,hypF,ibpB,idnD,idnK,idnO,idnR,idnT,ileT,ileU,ileV,ilvA,ilvB,ilvD,ilvE,ilvG_1,ilvG_2,ilvH,ilvI,ilvL,ilvM,ilvN,inaA,infB,iraP,ivbL,katE,katG,kbaZ,kbl,ksgA,lacA,lacY,lacZ,lamB,leuA,leuB,leuC,leuD,leuL,leuO,leuP,leuQ,leuT,leuV,leuW,leuX,lhgO,livF,livG,livH,livJ,livK,livM,lon,lpd,lpxA,lpxD,lrp,lsrA,lsrB,lsrC,lsrD,lsrF,lsrG,lsrK,lsrR,lysT,lysU,lysV,lysW,lyxK,malE,malF,malG,malI,malK,malM,malP,malQ,malS,malT,malX,malY,malZ,manX,manY,manZ,maoC,marA,marB,marR,mazG,mdh,mdtE,mdtF,melA,melB,melR,metA,metB,metC,metE,metF,metH,metI,metJ,metK,metL,metN,metQ,metR,metT,metU,metY,mglA,mglB,mglC,mhpA,mhpB,mhpC,mhpD,mhpE,mhpF,micF,mioC,mltF,mnmG,mntH,modA,modB,modC,mpl,msrA,mtlA,mtlD,mtlR,mtr,mukB,mukE,mukF,nac,nagA,nagB,nagC,nagD,nagE,nanA,nanC,nanE,nanK,nanM,nanT,napA,napB,napC,napD,napF,napG,napH,narG,narH,narI,narJ,narK,ndh,nfo,nfsB,nfuA,nhaA,nhaR,nirB,nirC,nirD,nmpC,nohA,norV,norW,nrdA,nrdB,nrdE,nrdF,nrdH,nrdI,nrfA,nrfB,nrfC,nrfD,nrfE,nrfF,nrfG,nuoA,nuoB,nuoC,nuoE,nuoF,nuoG,nuoH,nuoI,nuoJ,nuoK,nuoL,nuoM,nuoN,nupC,nupG,nusA,ompA,ompC,ompF,ompR,omrA,omrB,oppA,oppB,oppC,oppD,oppF,osmB,osmC,osmE,osmY,oxyR,paaA,paaB,paaC,paaD,paaE,paaF,paaG,paaH,paaI,paaJ,paaK,pdhR,pdxA,pepD,pflB,pgaA,pgaB,pgaC,pgaD,pgk,pgm,pheU,pheV,phoU,pncB,pnp,potF,potG,potH,potI,poxB,ppdA,ppdB,ppdC,ppiA,pqiA,pqiB,prfA,prmC,proK,proL,proM,proP,proV,proW,proX,prpB,prpC,prpD,prpE,prpR,prs,psiE,pspA,pspB,pspC,pspD,pspE,pspG,pstA,pstB,pstC,pstS,ptsG,ptsH,ptsI,purA,purB,purC,purD,purE,purF,purH,purK,purL,purM,purN,purR,putA,putP,pyrC,pyrD,queA,rbfA,rbsA,rbsB,rbsC,rbsD,rbsK,rbsR,rcnA,rcnR,rcsArcsB,recC,relA,rhaA,rhaB,rhaD,rhaR,rhaS,rhaT,rnpB,rob,rpoH,rpoS,rpsO,rrfA,rrfB,rrfC,rrfD,rrfE,rrfF,rrfG,rrfH,rrlA,rrlB,rrlC,rrlD,rrlE,rrlG,rrlH,rrsA,rrsB,rrsC,rrsD,rrsE,rrsG,rrsH,rtcA,rtcB,rutA,rutB,rutC,rutD,rutE,rutF,rutG,ryhB,sdaA,sdhA,sdhB,sdhC,sdhD,seqA,serA,serC,serT,serX,sfsA,sgbE,sgbH,sgbU,slp,smtA,sodA,sodB,sohB,speA,speB,speC,spf,sra,srlA,srlB,srlD,srlE,srlR,sroC,ssuA,ssuB,ssuC,ssuD,ssuE,stpA,sucA,sucB,sucC,sucD,sufA,sufB,sufC,sufD,sufE,sufS,tam,tauA,tauB,tauC,tauD,tdcA,tdcB,tdcC,tdcD,tdcE,tdcF,tdcG,tdh,tfaQ,thrT,thrU,thrV,thrW,tnaA,tnaB,tnaC,tolC,tomB,tonB,topA,tppB,tpr,treB,treC,trg,trmA,truB,trxA,trxC,tsx,tufB,tyrP,tyrT,tyrU,tyrV,ubiA,ubiC,ubiG,ubiX,udp,ugpA,ugpB,ugpC,ugpE,ugpQ,uhpT,uidA,uidB,uidC,ulaA,ulaB,ulaC,ulaD,ulaE,ulaF,ulaG,uof,uspA,uspB,uxaA,uxaB,uxaC,uxuA,uxuB,uxuR,valT,valU,valX,valY,wcaA,wcaB,wza,wzb,wzc,xseA,xylA,xylB,xylF,xylG,xylH,xylR,ybaO,ybaS,ybaT,ybdZ,ybiS,yccB,ycgR,ychH,yciE,yciF,yciG,ydfN,yeaG,yeaH,yecR,yeiA,yeiL,yeiT,yfiD,ygaC,ygbK,ygdB,ygiA,ygiB,ygiC,ygjG,yhbC,yhcH,yhdW,yhdX,yhdY,yhdZ,yhfA,yhhY,yhiD,yhjA,yhjH,yiaJ,yiaK,yiaL,yiaM,yiaN,yiaO,yjbE,yjbF,yjbG,yjbH,yjcH,yjjP,yjjQ,ynfK,zinT,zraP,zraR,zraS,zwf
iscR,erpA,hyaA,hyaB,hyaC,hyaD,hyaE,hyaF,iscA,iscS,iscU,napA,napB,napC,napD,napF,napG,napH,nfuA,sufA,sufB,sufC,sufD,sufE,sufS,ydiU
kdpE,kdpA,kdpB,kdpC,kdpF
leuO,bglB,bglF,bglG,bglJ,cadA,cadB,cadC,leuA,leuB,leuC,leuD,leuL,yjjQ
lexA,ddlB,dinF,dinG,dinQ,dnaG,ftsA,ftsI,ftsK,ftsL,ftsQ,ftsW,ftsZ,insK,lpxC,molR_1,mraY,murC,murD,murE,murF,murG,phr,polB,recA,recN,recX,rpoD,rpsU,ruvA,ruvB,ssb,sulA,symE,tisA,tisB,umuC,umuD,uvrA,uvrB,uvrC,uvrD,uvrY,ydjM
lrhA,ccmA,ccmB,ccmC,ccmD,ccmE,ccmF,ccmG,ccmH,fimE,flgA,flgB,flgC,flgD,flgE,flgF,flgG,flgH,flgI,flgJ,flgM,flgN,flhA,flhB,flhCflhD,flhE,fliA,fliD,fliE,fliF,fliG,fliH,fliI,fliJ,fliK,fliL,fliM,fliN,fliO,fliP,fliQ,fliR,fliS,fliT,fliY,fliZ,glpA,glpB,glpC,gltI,gltJ,gltK,gltL,hydN,hypF,mdh,mglA,mglB,mglC,napA,napB,napC,napD,napF,napG,napH,nrfA,nrfB,nrfC,nrfD,nrfE,nrfF,nrfG,ppdA,ppdB,ppdC,recC,sroC,ycgR,yecR,ygbK,ygdB,yhjH
lrp,adhE,aidB,alaT,alaU,alaV,aroA,bglB,bglF,bglG,csiD,dadA,dadX,fimA,fimC,fimD,fimE,fimF,fimG,fimH,fimI,gabD,gabP,gabT,gcvH,gcvP,gcvT,gltB,gltD,gltF,gltT,gltU,gltV,gltW,hdeA,hdeB,ileT,ileU,ileV,ilvA,ilvD,ilvE,ilvG_1,ilvG_2,ilvH,ilvI,ilvL,ilvM,kbl,lamB,lhgO,livF,livG,livH,livJ,livK,livM,lysU,malE,malF,malG,malK,malM,malP,malQ,malS,malT,malZ,micF,ompC,ompF,oppA,oppB,oppC,oppD,oppF,osmC,osmY,rrfA,rrfB,rrfC,rrfD,rrfE,rrfF,rrfG,rrfH,rrlA,rrlB,rrlC,rrlD,rrlE,rrlG,rrlH,rrsA,rrsB,rrsC,rrsD,rrsE,rrsG,rrsH,sdaA,serA,serC,stpA,tdh,thrV,yeiL,yhiD
lsrR,lsrA,lsrB,lsrC,lsrD,lsrF,lsrG,lsrK,tam
malT,lamB,malE,malF,malG,malK,malM,malP,malQ,malS,malZ
marA,acrA,acrB,aslB,dctR,fpr,fumC,hdeA,hdeB,inaA,marB,marR,micF,mltF,nfo,nfsB,poxB,pqiA,pqiB,purA,putA,rob,slp,sodA,tolC,ybaO,ybiS,ygiA,ygiB,ygiC,yhiD,zwf
marR,acrA,acrB,aslB,dctR,fpr,fumC,hdeA,hdeB,inaA,marA,marB,micF,mltF,nfo,nfsB,poxB,pqiA,pqiB,purA,putA,rob,slp,sodA,tolC,ybaO,ybiS,ygiA,ygiB,ygiC,yhiD,zwf
metJ,ahpC,ahpF,glyA,hmp,metA,metB,metC,metE,metF,metH,metI,metK,metL,metN,metQ,metR
metR,glyA,hmp,metA,metE,metH
mhpR,mhpA,mhpB,mhpC,mhpD,mhpE,mhpF
modE,adhE,aspA,caiA,caiB,caiC,caiD,caiE,caiF,caiT,ccmA,ccmB,ccmC,ccmD,ccmE,ccmF,ccmG,ccmH,cydC,cydD,cysG,dctA,dcuA,dcuB,dcuR,dcuS,deoA,deoB,deoC,deoD,dmsA,dmsB,dmsC,fdhF,fdnG,fdnH,fdnI,fixA,fixB,fixC,fixX,focA,frdA,frdB,frdC,frdD,fumB,hcp,hcr,hyaA,hyaB,hyaC,hyaD,hyaE,hyaF,hybA,hybB,hybC,hybD,hybE,hybF,hybG,hybO,hycA,hycB,hycC,hycD,hycE,hycF,hycG,hycH,hycI,moaA,moaB,moaC,moaD,moaE,modA,modB,modC,moeA,moeB,napA,napB,napC,napD,napF,napG,napH,narG,narH,narI,narJ,narK,narL,narX,nikA,nikB,nikC,nikD,nikE,nikR,nirB,nirC,nirD,norV,norW,nrfA,nrfB,nrfC,nrfD,nrfE,nrfF,nrfG,nuoA,nuoB,nuoC,nuoE,nuoF,nuoG,nuoH,nuoI,nuoJ,nuoK,nuoL,nuoM,nuoN,oppA,oppB,oppC,oppD,oppF,pflB,torA,torC,torD,ubiA,ubiC,ydhT,ydhU,ydhV,ydhW,ydhX,ydhY,yeaR,yoaG,ytfE
mprA,acrA,acrB,emrA,emrB,nmpC
nac,asnA,asnC,codA,codB,gabD,gabP,gabT,gdhA,gltB,gltD,gltF,mioC,mnmG,nupC,serA
nadR,nadA,nadB,pncB,pnuC
nagC,chbA,chbB,chbC,chbF,chbG,chbR,fimB,glmS,glmU,manX,manY,manZ,nagA,nagB,nagD,nagE,nanC,nanM
nanR,fimB,nanA,nanC,nanE,nanK,nanM,nanT,yhcH
narL,adhE,aspA,caiA,caiB,caiC,caiD,caiE,caiF,caiT,ccmA,ccmB,ccmC,ccmD,ccmE,ccmF,ccmG,ccmH,cydC,cydD,cysG,dctA,dcuA,dcuB,dcuR,dcuS,dmsA,dmsB,dmsC,fdhF,fdnG,fdnH,fdnI,fixA,fixB,fixC,fixX,focA,frdA,frdB,frdC,frdD,fumB,hcp,hcr,hyaA,hyaB,hyaC,hyaD,hyaE,hyaF,hybA,hybB,hybC,hybD,hybE,hybF,hybG,hybO,moeA,moeB,napA,napB,napC,napD,napF,napG,napH,narG,narH,narI,narJ,narK,nikA,nikB,nikC,nikD,nikE,nikR,nirB,nirC,nirD,norV,norW,nrfA,nrfB,nrfC,nrfD,nrfE,nrfF,nrfG,nuoA,nuoB,nuoC,nuoE,nuoF,nuoG,nuoH,nuoI,nuoJ,nuoK,nuoL,nuoM,nuoN,pflB,torA,torC,torD,ubiA,ubiC,ydhT,ydhU,ydhV,ydhW,ydhX,ydhY,yeaR,yoaG,ytfE
narP,ccmA,ccmB,ccmC,ccmD,ccmE,ccmF,ccmG,ccmH,cysG,fdhF,fdnG,fdnH,fdnI,hcp,hcr,hyaA,hyaB,hyaC,hyaD,hyaE,hyaF,napA,napB,napC,napD,napF,napG,napH,nirB,nirC,nirD,norV,norW,nrfA,nrfB,nrfC,nrfD,nrfE,nrfF,nrfG,ydhT,ydhU,ydhV,ydhW,ydhX,ydhY,yeaR,yoaG,ytfE
nhaR,nhaA,osmC,pgaA,pgaB,pgaC,pgaD
nikR,nikA,nikB,nikC,nikD,nikE
nrdR,nrdA,nrdB,nrdD,nrdE,nrdF,nrdG,nrdH,nrdI
nsrR,hcp,hcr,hmp,nrfA,nrfB,nrfC,nrfD,nrfE,nrfF,nrfG,rybB,tehA,tehB,yeaR,ygbA,yoaG,ytfE
ompR,adrA,ampC,bolA,ccmA,ccmB,ccmC,ccmD,ccmE,ccmF,ccmG,ccmH,csgA,csgB,csgC,csgD,csgE,csgF,csgG,dacC,ecnB,fadL,flgA,flgB,flgC,flgD,flgE,flgF,flgG,flgH,flgI,flgJ,flgM,flgN,flhA,flhB,flhCflhD,flhE,fliA,fliD,fliE,fliF,fliG,fliH,fliI,fliJ,fliK,fliL,fliM,fliN,fliO,fliP,fliQ,fliR,fliS,fliT,fliY,fliZ,glpA,glpB,glpC,gltI,gltJ,gltK,gltL,hydN,hypF,iraP,mdh,mglA,mglB,mglC,micF,napA,napB,napC,napD,napF,napG,napH,nmpC,nrfA,nrfB,nrfC,nrfD,nrfE,nrfF,nrfG,ompC,ompF,omrA,omrB,pepD,ppdA,ppdB,ppdC,recC,sra,sroC,tppB,ycgR,yecR,ygbK,ygdB,yhjH
oxyR,ahpC,ahpF,carA,carB,ccmA,ccmB,ccmC,ccmD,ccmE,ccmF,ccmG,ccmH,cirA,codA,codB,cvpA,cyoA,cyoB,cyoC,cyoD,cyoE,dps,entA,entB,entC,entD,entE,entF,entH,entS,exbB,exbD,fecA,fecB,fecC,fecD,fecE,fecI,fecR,feoA,feoB,fepA,fepB,fepC,fepD,fepE,fepG,fes,fhuA,fhuB,fhuC,fhuD,fhuE,fhuF,fiu,flgA,flgB,flgC,flgD,flgE,flgF,flgG,flgH,flgI,flgJ,flgM,flgN,flhA,flhB,flhCflhD,flhE,fliA,fliD,fliE,fliF,fliG,fliH,fliI,fliJ,fliK,fliL,fliM,fliN,fliO,fliP,fliQ,fliR,fliS,fliT,fliY,fliZ,flu,fumB,fur,gcvH,gcvP,gcvT,glnB,glpA,glpB,glpC,gltI,gltJ,gltK,gltL,glyA,gor,gpmA,grxA,guaA,guaB,hemH,hflD,hmp,hydN,hypF,katE,katG,mdh,metA,metB,metC,metE,metF,metH,metI,metJ,metK,metL,metN,metQ,metR,mglA,mglB,mglC,mntH,napA,napB,napC,napD,napF,napG,napH,nohA,nrdE,nrdF,nrdH,nrdI,nrfA,nrfB,nrfC,nrfD,nrfE,nrfF,nrfG,ompF,ppdA,ppdB,ppdC,prs,purA,purB,purC,purD,purE,purF,purH,purK,purL,purM,purN,purR,pyrC,pyrD,rcnA,rcnR,recC,rpoS,ryhB,sdhA,sdhB,sdhC,sdhD,sodA,sodB,speA,speB,sroC,sucA,sucB,sucC,sucD,sufA,sufB,sufC,sufD,sufE,sufS,tfaQ,tonB,trxC,ubiX,uof,ybdZ,ycgR,ydfN,yecR,ygaC,ygbK,ygdB,yhhY,yhjA,yhjH,zinT
paaX,maoC,paaA,paaB,paaC,paaD,paaE,paaF,paaG,paaH,paaI,paaJ,paaK
pdhR,aceE,aceF,cyoA,cyoB,cyoC,cyoD,cyoE,fecA,fecB,fecC,fecD,fecE,hemL,hha,lpd,ndh,tomB,yfiD
phoB,aldA,amn,argO,argP,asr,dapB,dnaA,dnaN,eda,guaA,guaB,nrdA,nrdB,phnC,phnD,phnE,phnF,phnG,phnH,phnI,phnJ,phnK,phnL,phnM,phnN,phnO,phnP,phoA,phoE,phoH,phoR,phoU,pitB,polA,psiE,psiF,pstA,pstB,pstC,pstS,recF,rpoH,ugpA,ugpB,ugpC,ugpE,ugpQ,yibD
phoP,acrA,acrB,adrA,argD,asr,borD,csgA,csgB,csgC,csgD,csgE,csgF,csgG,dcuD,fadL,hemL,iraP,malS,metB,metL,mgrB,mgtA,nagA,narG,narH,narI,narJ,ompF,pagP,pepD,phoQ,purD,purH,rstA,rstB,rutA,rutB,rutC,rutD,rutE,rutF,rutG,slyB,treB,treC,treR,ybjG,yrbL
prpR,prpB,prpC,prpD,prpE
pspF,pspA,pspB,pspC,pspD,pspE,pspG
purR,carA,carB,codA,codB,cvpA,gcvH,gcvP,gcvT,glnB,glyA,guaA,guaB,hflD,prs,purA,purB,purC,purD,purE,purF,purH,purK,purL,purM,purN,pyrC,pyrD,speA,speB,ubiX
qseB,ccmA,ccmB,ccmC,ccmD,ccmE,ccmF,ccmG,ccmH,flgA,flgB,flgC,flgD,flgE,flgF,flgG,flgH,flgI,flgJ,flgM,flgN,flhA,flhB,flhCflhD,flhE,fliA,fliD,fliE,fliF,fliG,fliH,fliI,fliJ,fliK,fliL,fliM,fliN,fliO,fliP,fliQ,fliR,fliS,fliT,fliY,fliZ,glpA,glpB,glpC,gltI,gltJ,gltK,gltL,hydN,hypF,mdh,mglA,mglB,mglC,napA,napB,napC,napD,napF,napG,napH,nrfA,nrfB,nrfC,nrfD,nrfE,nrfF,nrfG,ppdA,ppdB,ppdC,qseC,recC,sroC,ycgR,yecR,ygbK,ygdB,yhjH
rbsR,rbsA,rbsB,rbsC,rbsD,rbsK
rcsArcsB,adrA,bdm,ccmA,ccmB,ccmC,ccmD,ccmE,ccmF,ccmG,ccmH,csgA,csgB,csgC,csgD,csgE,csgF,csgG,flgA,flgB,flgC,flgD,flgE,flgF,flgG,flgH,flgI,flgJ,flgM,flgN,flhA,flhB,flhCflhD,flhE,fliA,fliD,fliE,fliF,fliG,fliH,fliI,fliJ,fliK,fliL,fliM,fliN,fliO,fliP,fliQ,fliR,fliS,fliT,fliY,fliZ,ftsA,ftsZ,glpA,glpB,glpC,gltI,gltJ,gltK,gltL,hydN,hypF,iraP,mdh,mglA,mglB,mglC,napA,napB,napC,napD,napF,napG,napH,nrfA,nrfB,nrfC,nrfD,nrfE,nrfF,nrfG,osmB,osmC,pepD,ppdA,ppdB,ppdC,recC,sra,sroC,wcaA,wcaB,wza,wzb,wzc,ycgR,yecR,ygbK,ygdB,yhjH,yjbE,yjbF,yjbG,yjbH
rhaR,rhaA,rhaB,rhaD,rhaS,rhaT
rhaS,rhaA,rhaB,rhaD,rhaT
rob,acrA,acrB,aslB,dctR,fpr,fumC,hdeA,hdeB,inaA,marA,marB,marR,micF,mltF,nfo,nfsB,poxB,pqiA,pqiB,purA,putA,slp,sodA,tolC,ybaO,ybiS,ygiA,ygiB,ygiC,yhiD,zwf
rpiR,alsA,alsB,alsC,alsE,rpiB
rstA,adrA,asr,csgA,csgB,csgC,csgD,csgE,csgF,csgG,iraP,narG,narH,narI,narJ,ompF,pepD
rutR,acrE,acrF,adhE,adiA,adrA,aidB,alaT,alaU,alaV,ampC,amtB,appA,appB,appC,appY,aroA,asnB,bdm,bglB,bglF,bglG,bglJ,bolA,cadA,cadB,cadC,caiA,caiB,caiC,caiD,caiE,caiF,caiT,carA,carB,ccmA,ccmB,ccmC,ccmD,ccmE,ccmF,ccmG,ccmH,chiA,chpA,chpR,csgA,csgB,csgC,csgD,csgE,csgF,csgG,csiD,csiE,cspD,cydA,cydB,cyoA,cyoB,cyoC,cyoD,cyoE,cysA,cysG,cysM,cysP,cysU,cysW,dacC,dadA,dadX,degP,dps,entF,fabZ,fepE,fes,fimA,fimB,fimC,fimD,fimE,fimF,fimG,fimH,fimI,fixA,fixB,fixC,fixX,flgA,flgB,flgC,flgD,flgE,flgF,flgG,flgH,flgI,flgJ,flgM,flgN,flhA,flhB,flhCflhD,flhE,fliA,fliC,fliD,fliE,fliF,fliG,fliH,fliI,fliJ,fliK,fliL,fliM,fliN,fliO,fliP,fliQ,fliR,fliS,fliT,fliY,fliZ,ftsA,ftsZ,gabD,gabP,gabT,gadA,gadB,gadC,gadE,gadW,gadX,galE,galK,galM,galT,garK,garL,garP,garR,gcvH,gcvP,gcvT,glnK,glpA,glpB,glpC,gltB,gltD,gltF,gltI,gltJ,gltK,gltL,gltT,gltU,gltV,gltW,gmr,gnd,gspA,gspB,gspC,gspD,gspE,gspF,gspG,gspH,gspI,gspJ,gspK,gspL,gspM,gspO,gutM,gutQ,hchA,hdeA,hdeB,hdeD,hisJ,hisM,hisP,hisQ,hlpA,hlyE,hns,hyaA,hyaB,hyaC,hyaD,hyaE,hyaF,hydN,hypF,ileT,ileU,ileV,ilvA,ilvD,ilvE,ilvG_1,ilvG_2,ilvH,ilvI,ilvL,ilvM,iraP,kbl,lacA,lacY,lacZ,lamB,leuA,leuB,leuC,leuD,leuL,leuO,lhgO,livF,livG,livH,livJ,livK,livM,lon,lpxA,lpxD,lrp,lysU,malE,malF,malG,malK,malM,malP,malQ,malS,malT,malZ,mdh,mdtE,mdtF,mglA,mglB,mglC,micF,mukB,mukE,mukF,napA,napB,napC,napD,napF,napG,napH,nhaA,nhaR,nirB,nirC,nirD,nrfA,nrfB,nrfC,nrfD,nrfE,nrfF,nrfG,ompC,ompF,oppA,oppB,oppC,oppD,oppF,osmB,osmC,osmY,pepD,pgaA,pgaB,pgaC,pgaD,ppdA,ppdB,ppdC,proV,proW,proX,purA,rcsArcsB,recC,relA,rnpB,rpoS,rrfA,rrfB,rrfC,rrfD,rrfE,rrfF,rrfG,rrfH,rrlA,rrlB,rrlC,rrlD,rrlE,rrlG,rrlH,rrsA,rrsB,rrsC,rrsD,rrsE,rrsG,rrsH,rutA,rutB,rutC,rutD,rutE,rutF,rutG,sdaA,serA,serC,smtA,sodB,sra,srlA,srlB,srlD,srlE,srlR,sroC,stpA,tdh,thrV,wcaA,wcaB,wza,wzb,wzc,ybaS,ybaT,ybdZ,yccB,ycgR,yciE,yciF,yciG,yecR,yeiL,ygbK,ygdB,yhiD,yhjH,yjbE,yjbF,yjbG,yjbH,yjjP,yjjQ
sgrR,setA,sgrS,sgrT,sroA,tbpA,thiP,thiQ,yfdZ
soxR,acrA,acrB,ahpC,ahpF,aslB,carA,carB,ccmA,ccmB,ccmC,ccmD,ccmE,ccmF,ccmG,ccmH,cirA,codA,codB,cvpA,cyoA,cyoB,cyoC,cyoD,cyoE,dctR,entA,entB,entC,entD,entE,entF,entH,entS,exbB,exbD,fecA,fecB,fecC,fecD,fecE,fecI,fecR,feoA,feoB,fepA,fepB,fepC,fepD,fepE,fepG,fes,fhuA,fhuB,fhuC,fhuD,fhuE,fhuF,fiu,fldA,fldB,flgA,flgB,flgC,flgD,flgE,flgF,flgG,flgH,flgI,flgJ,flgM,flgN,flhA,flhB,flhCflhD,flhE,fliA,fliD,fliE,fliF,fliG,fliH,fliI,fliJ,fliK,fliL,fliM,fliN,fliO,fliP,fliQ,fliR,fliS,fliT,fliY,fliZ,fpr,fumB,fumC,fur,gcvH,gcvP,gcvT,glnB,glpA,glpB,glpC,gltI,gltJ,gltK,gltL,glyA,gpmA,guaA,guaB,hdeA,hdeB,hflD,hmp,hydN,hypF,inaA,katE,katG,marA,marB,marR,mdh,metA,metB,metC,metE,metF,metH,metI,metJ,metK,metL,metN,metQ,metR,mglA,mglB,mglC,micF,mltF,mntH,napA,napB,napC,napD,napF,napG,napH,nfo,nfsA,nfsB,nohA,nrdE,nrdF,nrdH,nrdI,nrfA,nrfB,nrfC,nrfD,nrfE,nrfF,nrfG,ompF,pgi,poxB,ppdA,ppdB,ppdC,pqiA,pqiB,prs,ptsG,purA,purB,purC,purD,purE,purF,purH,purK,purL,purM,purN,purR,putA,pyrC,pyrD,rcnA,rcnR,recC,ribA,rimK,rob,rpoS,ryhB,sdhA,sdhB,sdhC,sdhD,slp,sodA,sodB,soxS,speA,speB,sroC,sucA,sucB,sucC,sucD,sufA,sufB,sufC,sufD,sufE,sufS,tfaQ,tolC,tonB,ubiX,uof,ybaO,ybdZ,ybiS,ybjC,ybjN,ycgR,ydfN,yecR,ygaC,ygbK,ygdB,ygiA,ygiB,ygiC,yhhY,yhiD,yhjH,zinT,zwf
soxS,acrA,acrB,ahpC,ahpF,aslB,carA,carB,ccmA,ccmB,ccmC,ccmD,ccmE,ccmF,ccmG,ccmH,cirA,codA,codB,cvpA,cyoA,cyoB,cyoC,cyoD,cyoE,dctR,entA,entB,entC,entD,entE,entF,entH,entS,exbB,exbD,fecA,fecB,fecC,fecD,fecE,fecI,fecR,feoA,feoB,fepA,fepB,fepC,fepD,fepE,fepG,fes,fhuA,fhuB,fhuC,fhuD,fhuE,fhuF,fiu,fldA,fldB,flgA,flgB,flgC,flgD,flgE,flgF,flgG,flgH,flgI,flgJ,flgM,flgN,flhA,flhB,flhCflhD,flhE,fliA,fliD,fliE,fliF,fliG,fliH,fliI,fliJ,fliK,fliL,fliM,fliN,fliO,fliP,fliQ,fliR,fliS,fliT,fliY,fliZ,fpr,fumB,fumC,fur,gcvH,gcvP,gcvT,glnB,glpA,glpB,glpC,gltI,gltJ,gltK,gltL,glyA,gpmA,guaA,guaB,hdeA,hdeB,hflD,hmp,hydN,hypF,inaA,katE,katG,marA,marB,marR,mdh,metA,metB,metC,metE,metF,metH,metI,metJ,metK,metL,metN,metQ,metR,mglA,mglB,mglC,micF,mltF,mntH,napA,napB,napC,napD,napF,napG,napH,nfo,nfsA,nfsB,nohA,nrdE,nrdF,nrdH,nrdI,nrfA,nrfB,nrfC,nrfD,nrfE,nrfF,nrfG,ompF,pgi,poxB,ppdA,ppdB,ppdC,pqiA,pqiB,prs,ptsG,purA,purB,purC,purD,purE,purF,purH,purK,purL,purM,purN,purR,putA,pyrC,pyrD,rcnA,rcnR,recC,ribA,rimK,rob,rpoS,ryhB,sdhA,sdhB,sdhC,sdhD,slp,sodA,sodB,speA,speB,sroC,sucA,sucB,sucC,sucD,sufA,sufB,sufC,sufD,sufE,sufS,tfaQ,tolC,tonB,ubiX,uof,ybaO,ybdZ,ybiS,ybjC,ybjN,ycgR,ydfN,yecR,ygaC,ygbK,ygdB,ygiA,ygiB,ygiC,yhhY,yhiD,yhjH,zinT,zwf
srlR,gutM,gutQ,srlA,srlB,srlD,srlE
tdcA,tdcB,tdcC,tdcD,tdcE,tdcF,tdcG
tdcR,tdcA,tdcB,tdcC,tdcD,tdcE,tdcF,tdcG
torR,acrE,acrF,adhE,adiA,adrA,aidB,alaT,alaU,alaV,ampC,amtB,appA,appB,appC,appY,aroA,asnB,bdm,bglB,bglF,bglG,bglJ,bolA,cadA,cadB,cadC,caiA,caiB,caiC,caiD,caiE,caiF,caiT,ccmA,ccmB,ccmC,ccmD,ccmE,ccmF,ccmG,ccmH,chiA,chpA,chpR,csgA,csgB,csgC,csgD,csgE,csgF,csgG,csiD,csiE,cspD,cydA,cydB,cyoA,cyoB,cyoC,cyoD,cyoE,cysA,cysG,cysM,cysP,cysU,cysW,dacC,dadA,dadX,degP,dps,entF,fabZ,fepE,fes,fimA,fimB,fimC,fimD,fimE,fimF,fimG,fimH,fimI,fixA,fixB,fixC,fixX,flgA,flgB,flgC,flgD,flgE,flgF,flgG,flgH,flgI,flgJ,flgM,flgN,flhA,flhB,flhCflhD,flhE,fliA,fliC,fliD,fliE,fliF,fliG,fliH,fliI,fliJ,fliK,fliL,fliM,fliN,fliO,fliP,fliQ,fliR,fliS,fliT,fliY,fliZ,ftsA,ftsZ,gabD,gabP,gabT,gadA,gadB,gadC,gadE,gadW,gadX,galE,galK,galM,galT,garK,garL,garP,garR,gcvH,gcvP,gcvT,glnK,glpA,glpB,glpC,gltB,gltD,gltF,gltI,gltJ,gltK,gltL,gltT,gltU,gltV,gltW,gnd,gspA,gspB,gspC,gspD,gspE,gspF,gspG,gspH,gspI,gspJ,gspK,gspL,gspM,gspO,gutM,gutQ,hchA,hdeA,hdeB,hdeD,hisJ,hisM,hisP,hisQ,hlpA,hlyE,hns,hyaA,hyaB,hyaC,hyaD,hyaE,hyaF,hydN,hypF,ileT,ileU,ileV,ilvA,ilvD,ilvE,ilvG_1,ilvG_2,ilvH,ilvI,ilvL,ilvM,iraP,kbl,lacA,lacY,lacZ,lamB,leuA,leuB,leuC,leuD,leuL,leuO,lhgO,livF,livG,livH,livJ,livK,livM,lon,lpxA,lpxD,lrp,lysU,malE,malF,malG,malK,malM,malP,malQ,malS,malT,malZ,mdh,mdtE,mdtF,mglA,mglB,mglC,micF,mukB,mukE,mukF,napA,napB,napC,napD,napF,napG,napH,nhaA,nhaR,nirB,nirC,nirD,nrfA,nrfB,nrfC,nrfD,nrfE,nrfF,nrfG,ompC,ompF,oppA,oppB,oppC,oppD,oppF,osmB,osmC,osmY,pepD,pgaA,pgaB,pgaC,pgaD,ppdA,ppdB,ppdC,proV,proW,proX,purA,rcsArcsB,recC,relA,rnpB,rpoS,rrfA,rrfB,rrfC,rrfD,rrfE,rrfF,rrfG,rrfH,rrlA,rrlB,rrlC,rrlD,rrlE,rrlG,rrlH,rrsA,rrsB,rrsC,rrsD,rrsE,rrsG,rrsH,sdaA,serA,serC,smtA,sodB,sra,srlA,srlB,srlD,srlE,srlR,sroC,stpA,tdh,thrV,tnaA,tnaB,tnaC,torA,torC,torD,wcaA,wcaB,wza,wzb,wzc,ybaS,ybaT,ybdZ,yccB,ycgR,yciE,yciF,yciG,yecR,yeiL,ygbK,ygdB,yhiD,yhjH,yjbE,yjbF,yjbG,yjbH,yjjP,yjjQ
trpR,aroH,aroL,aroM,mtr,trpA,trpB,trpC,trpD,trpE,trpL,yaiA
tyrR,aroF,aroG,aroL,aroM,aroP,folA,mtr,tyrA,tyrB,tyrP,yaiA
ulaR,ulaA,ulaB,ulaC,ulaD,ulaE,ulaF,ulaG
uxuR,gntP,uidA,uidB,uidC,uxuA,uxuB
xylR,xylA,xylB,xylF,xylG,xylH
ydeO,acrE,acrF,adhE,adiA,adrA,aidB,alaT,alaU,alaV,ampC,amtB,appA,appB,appC,appY,aroA,asnB,bdm,bglB,bglF,bglG,bglJ,bolA,cadA,cadB,cadC,caiA,caiB,caiC,caiD,caiE,caiF,caiT,ccmA,ccmB,ccmC,ccmD,ccmE,ccmF,ccmG,ccmH,chiA,chpA,chpR,csgA,csgB,csgC,csgD,csgE,csgF,csgG,csiD,csiE,cspD,cydA,cydB,cyoA,cyoB,cyoC,cyoD,cyoE,cysA,cysG,cysM,cysP,cysU,cysW,dacC,dadA,dadX,degP,dps,entF,fabZ,fepE,fes,fimA,fimB,fimC,fimD,fimE,fimF,fimG,fimH,fimI,fixA,fixB,fixC,fixX,flgA,flgB,flgC,flgD,flgE,flgF,flgG,flgH,flgI,flgJ,flgM,flgN,flhA,flhB,flhCflhD,flhE,fliA,fliC,fliD,fliE,fliF,fliG,fliH,fliI,fliJ,fliK,fliL,fliM,fliN,fliO,fliP,fliQ,fliR,fliS,fliT,fliY,fliZ,ftsA,ftsZ,gabD,gabP,gabT,gadA,gadB,gadC,gadE,gadW,gadX,galE,galK,galM,galT,garK,garL,garP,garR,gcvH,gcvP,gcvT,glnK,glpA,glpB,glpC,gltB,gltD,gltF,gltI,gltJ,gltK,gltL,gltT,gltU,gltV,gltW,gnd,gspA,gspB,gspC,gspD,gspE,gspF,gspG,gspH,gspI,gspJ,gspK,gspL,gspM,gspO,gutM,gutQ,hchA,hdeA,hdeB,hdeD,hisJ,hisM,hisP,hisQ,hlpA,hlyE,hns,hyaA,hyaB,hyaC,hyaD,hyaE,hyaF,hydN,hypF,ileT,ileU,ileV,ilvA,ilvD,ilvE,ilvG_1,ilvG_2,ilvH,ilvI,ilvL,ilvM,iraP,kbl,lacA,lacY,lacZ,lamB,leuA,leuB,leuC,leuD,leuL,leuO,lhgO,livF,livG,livH,livJ,livK,livM,lon,lpxA,lpxD,lrp,lysU,malE,malF,malG,malK,malM,malP,malQ,malS,malT,malZ,mdh,mdtE,mdtF,mglA,mglB,mglC,micF,mukB,mukE,mukF,napA,napB,napC,napD,napF,napG,napH,nhaA,nhaR,nirB,nirC,nirD,nrfA,nrfB,nrfC,nrfD,nrfE,nrfF,nrfG,ompC,ompF,oppA,oppB,oppC,oppD,oppF,osmB,osmC,osmY,pepD,pgaA,pgaB,pgaC,pgaD,ppdA,ppdB,ppdC,proV,proW,proX,purA,rcsArcsB,recC,relA,rnpB,rpoS,rrfA,rrfB,rrfC,rrfD,rrfE,rrfF,rrfG,rrfH,rrlA,rrlB,rrlC,rrlD,rrlE,rrlG,rrlH,rrsA,rrsB,rrsC,rrsD,rrsE,rrsG,rrsH,sdaA,serA,serC,smtA,sodB,sra,srlA,srlB,srlD,srlE,srlR,sroC,stpA,tdh,thrV,wcaA,wcaB,wza,wzb,wzc,ybaS,ybaT,ybdZ,yccB,ycgR,yciE,yciF,yciG,yecR,yeiL,ygbK,ygdB,yhiD,yhjH,yjbE,yjbF,yjbG,yjbH,yjjP,yjjQ
yiaJ,lyxK,sgbE,sgbH,sgbU,yiaK,yiaL,yiaM,yiaN,yiaO
zur,ykgM,ykgO,zinT,znuA,znuB,znuC
